# Supplementary material for: Local avalanche photodetectors driven by lightning-rod effect and surface plasmon excitations
Source: Nat Commun. 2025 Dec 3;17:76. doi: 10.1038/s41467-025-66790-w (PMC12769478; doi:10.1038/s41467-025-66790-w)
Supplement: Supplementary file 3 — Source Data File [file 41467_2025_66790_MOESM3_ESM.xlsx]

## Sheet: Fig.1 (d)
This figure shows the uncropped and unprocessed scans of Fig.1 (d).

## Sheet: Fig.2 (a)
4 μm MH-Al NTs
Reverse bias(V)	Dark current(A)	Photocurrent(A)	Gain
0	2.17618e-15	7.74473e-09	1.00281
0.1	2.1541e-13	7.78365e-09	1.00785
0.2	2.99795e-13	7.67479e-09	0.99375
0.3	3.19293e-13	7.69259e-09	0.99606
0.4	2.83212e-13	7.71529e-09	0.999
0.5	2.36687e-13	7.69388e-09	0.99622
0.6	2.04019e-13	7.71079e-09	0.99841
0.7	1.79805e-13	7.73876e-09	1.00203
0.8	1.66782e-13	7.7465e-09	1.00304
0.9	1.51488e-13	7.69782e-09	0.99673
1	1.40191e-13	7.75995e-09	1.00478
1.1	1.2654e-13	7.74973e-09	1.00346
1.2	1.25263e-13	7.76971e-09	1.00604
1.3	1.12811e-13	7.76765e-09	1.00578
1.4	1.08656e-13	7.73788e-09	1.00192
1.5	1.03435e-13	7.76585e-09	1.00554
1.6	9.72582e-14	7.77296e-09	1.00646
1.7	9.64321e-14	7.72498e-09	1.00025
1.8	9.2059e-14	7.74138e-09	1.00237
1.9	8.58877e-14	7.74722e-09	1.00313
2	8.10113e-14	7.74495e-09	1.00284
2.1	8.30978e-14	7.73959e-09	1.00214
2.2	7.89726e-14	7.72501e-09	1.00026
2.3	7.45559e-14	7.71738e-09	0.99927
2.4	7.356e-14	7.6701e-09	0.99314
2.5	7.0447e-14	7.70142e-09	0.9972
2.6	6.94431e-14	7.73305e-09	1.0013
2.7	6.6935e-14	7.68213e-09	0.9947
2.8	6.19824e-14	7.70908e-09	0.99819
2.9	6.34562e-14	7.70471e-09	0.99762
3	6.1251e-14	7.7172e-09	0.99924
3.1	6.36021e-14	7.71695e-09	0.99921
3.2	6.10626e-14	7.74293e-09	1.00258
3.3	5.88212e-14	7.7609e-09	1.0049
3.4	5.88076e-14	7.66091e-09	0.99195
3.5	5.41603e-14	7.67996e-09	0.99442
3.6	5.38549e-14	7.68604e-09	0.99521
3.7	5.36321e-14	7.68713e-09	0.99535
3.8	5.30354e-14	7.69749e-09	0.99669
3.9	5.32911e-14	7.68847e-09	0.99552
4	4.76977e-14	8.54094e-09	1.1059
4.1	4.55057e-14	8.78122e-09	1.13702
4.2	5.24404e-14	8.60082e-09	1.11366
4.3	4.03846e-14	8.50222e-09	1.10089
4.4	4.37891e-14	8.34979e-09	1.08115
4.5	4.32287e-14	8.25307e-09	1.06863
4.6	4.84538e-14	8.33166e-09	1.07881
4.7	4.54519e-14	8.06234e-09	1.04393
4.8	4.35003e-14	8.02641e-09	1.03928
4.9	4.32208e-14	7.94792e-09	1.02912
5	4.49627e-14	7.95118e-09	1.02954
5.1	4.17692e-14	7.91725e-09	1.02515
5.2	4.0083e-14	7.87652e-09	1.01987
5.3	4.22789e-14	7.91504e-09	1.02486
5.4	3.94715e-14	7.80228e-09	1.01026
5.5	3.81577e-14	7.77955e-09	1.00732
5.6	4.14636e-14	7.85633e-09	1.01726
5.7	4.06553e-14	7.76934e-09	1.00599
5.8	4.12785e-14	7.84202e-09	1.01541
5.9	3.83739e-14	7.83561e-09	1.01458
6	4.09012e-14	7.83515e-09	1.01452
6.1	3.97424e-14	7.81174e-09	1.01149
6.2	3.6274e-14	7.79968e-09	1.00992
6.3	3.73973e-14	7.79224e-09	1.00896
6.4	3.95208e-14	7.74748e-09	1.00316
6.5	3.53132e-14	7.77837e-09	1.00717
6.6	3.83618e-14	7.79292e-09	1.00905
6.7	3.18866e-14	7.76486e-09	1.00542
6.8	3.37249e-14	7.76361e-09	1.00525
6.9	3.80721e-14	7.79134e-09	1.00884
7	3.67933e-14	7.81361e-09	1.01173
7.1	3.6426e-14	7.80424e-09	1.01051
7.2	4.14963e-14	7.78526e-09	1.00806
7.3	3.13892e-14	7.71589e-09	0.99907
7.4	3.88628e-14	7.73911e-09	1.00208
7.5	3.70437e-14	7.74542e-09	1.0029
7.6	3.8081e-14	7.73868e-09	1.00203
7.7	3.55791e-14	7.74515e-09	1.00286
7.8	3.61193e-14	7.73673e-09	1.00177
7.9	3.58816e-14	7.72213e-09	0.99988
8	3.56514e-14	7.73585e-09	1.00166
8.1	3.13535e-14	7.77848e-09	1.00718
8.2	3.71783e-14	7.81634e-09	1.01208
8.3	3.25268e-14	7.74168e-09	1.00241
8.4	3.42271e-14	7.23547e-09	0.93687
8.5	3.6028e-14	7.45221e-09	0.96493
8.6	3.78392e-14	7.47574e-09	0.96798
8.7	3.11855e-14	7.48018e-09	0.96856
8.8	3.17014e-14	7.52487e-09	0.97434
8.9	3.70349e-14	7.58998e-09	0.98277
9	3.90565e-14	7.60525e-09	0.98475
9.1	3.47022e-14	7.6079e-09	0.98509
9.2	3.6011e-14	7.56606e-09	0.97967
9.3	3.7758e-14	7.5492e-09	0.97749
9.4	3.76322e-14	7.56215e-09	0.97917
9.5	4.32847e-14	7.68902e-09	0.99559
9.6	4.22005e-14	7.66184e-09	0.99207
9.7	4.38333e-14	7.6767e-09	0.994
9.8	4.07248e-14	7.66367e-09	0.99231
9.9	4.19806e-14	7.61824e-09	0.98643
10	4.99189e-14	7.63685e-09	0.98884
10.1	4.63075e-14	7.72114e-09	0.99975
10.2	4.66563e-14	8.00996e-09	1.03715
10.3	4.6739e-14	8.00545e-09	1.03657
10.4	5.01578e-14	7.94599e-09	1.02887
10.5	5.51675e-14	7.85639e-09	1.01726
10.6	5.76287e-14	7.81634e-09	1.01208
10.7	5.95391e-14	7.80631e-09	1.01078
10.8	6.62946e-14	7.76129e-09	1.00495
10.9	7.1113e-14	7.79305e-09	1.00906
11	7.88033e-14	7.63085e-09	0.98806
11.1	8.77169e-14	7.66068e-09	0.99192
11.2	9.43488e-14	7.67212e-09	0.9934
11.3	1.05077e-13	7.67816e-09	0.99418
11.4	1.16267e-13	7.73741e-09	1.00185
11.5	1.28407e-13	7.72842e-09	1.00069
11.6	1.42038e-13	7.73152e-09	1.00108
11.7	1.66309e-13	7.69527e-09	0.99639
11.8	1.91887e-13	7.61444e-09	0.98592
11.9	2.23481e-13	7.65168e-09	0.99074
12	2.62273e-13	7.70465e-09	0.99759
12.1	3.09743e-13	7.6644e-09	0.99237
12.2	3.58433e-13	7.66304e-09	0.99219
12.3	4.28584e-13	7.70762e-09	0.99795
12.4	5.1198e-13	8.63189e-09	1.11762
12.5	6.12427e-13	8.56789e-09	1.10932
12.6	7.40387e-13	8.36849e-09	1.08348
12.7	9.32812e-13	8.22861e-09	1.06535
12.8	1.15603e-12	8.08727e-09	1.04702
12.9	1.42095e-12	8.119e-09	1.05109
13	1.7405e-12	8.0336e-09	1.03999
13.1	2.14132e-12	8.02391e-09	1.03868
13.2	2.62809e-12	8.09506e-09	1.04784
13.3	3.22621e-12	8.18837e-09	1.05984
13.4	4.00063e-12	8.24469e-09	1.06703
13.5	3.76221e-12	8.37881e-09	1.08443
13.6	5.72551e-12	8.51665e-09	1.10202
13.7	7.96461e-12	9.18414e-09	1.18816
13.8	1.06034e-11	1.02209e-08	1.32206
13.9	1.3835e-11	1.05566e-08	1.36511
14	1.78433e-11	1.09543e-08	1.41609
14.1	2.28292e-11	1.09965e-08	1.42091
14.2	2.91657e-11	1.15923e-08	1.49723
14.3	3.71797e-11	1.31161e-08	1.6935
14.4	4.74594e-11	1.47103e-08	1.8986
14.5	5.59827e-11	1.76095e-08	2.27288
14.6	8.32552e-11	1.87477e-08	2.41674
14.7	1.14801e-10	2.07947e-08	2.6777
14.8	1.53826e-10	2.41561e-08	3.10789
14.9	2.01459e-10	2.84072e-08	3.65217
15	2.61614e-10	3.43952e-08	4.41973
15.1	3.37864e-10	3.93797e-08	5.05527
15.2	4.32386e-10	4.53659e-08	5.81814
15.3	5.36121e-10	6.74662e-08	8.66633
15.4	7.13262e-10	7.65928e-08	9.82514
15.5	9.31814e-10	8.30269e-08	10.6299
15.6	1.20306e-09	9.27471e-08	11.8534
15.7	1.53971e-09	1.00656e-07	12.8339
15.8	1.94822e-09	1.16956e-07	14.8916
15.9	2.44617e-09	1.24264e-07	15.7734
16	3.06409e-09	1.45031e-07	18.3824
16.1	3.80511e-09	1.68222e-07	21.2892
16.2	4.71698e-09	1.88221e-07	23.7607
16.3	5.57526e-09	2.01493e-07	25.3681
16.4	6.9081e-09	2.19251e-07	27.4948
16.5	8.54144e-09	2.71466e-07	34.0444
16.6	1.0443e-08	2.99688e-07	37.4524
16.7	1.26505e-08	3.56661e-07	44.5437
16.8	1.5131e-08	3.89494e-07	48.4738
16.9	1.80472e-08	4.21849e-07	52.2856
17	2.11914e-08	4.41426e-07	54.4134
17.1	2.49267e-08	4.74987e-07	58.2753
17.2	2.91678e-08	5.10892e-07	62.3752
17.3	3.39321e-08	5.55385e-07	67.5194
17.4	3.93138e-08	6.1761e-07	74.8798
17.5	4.54467e-08	6.59498e-07	79.5094
17.6	5.10077e-08	7.18725e-07	86.4583
17.7	5.86231e-08	8.20602e-07	98.6636
17.8	6.73404e-08	8.88961e-07	106.386
17.9	7.70058e-08	8.9799e-07	106.304
18	8.78407e-08	9.46387e-07	111.167
18.1	9.9883e-08	1.0184e-06	118.933
18.2	1.1338e-07	1.10239e-06	128.06
18.3	1.28564e-07	1.1436e-06	131.43
18.4	1.45339e-07	1.22236e-06	139.456
18.5	1.64458e-07	1.25773e-06	141.561
18.6	1.8576e-07	1.36213e-06	152.32
18.7	2.09612e-07	1.43087e-06	158.133
18.8	2.36197e-07	1.45858e-06	158.278
18.9	2.66438e-07	1.50685e-06	160.613
19	2.9996e-07	1.6103e-06	169.667
19.1	3.37288e-07	1.71061e-06	177.822
19.2	3.79453e-07	1.93541e-06	201.47
19.3	4.25872e-07	2.05762e-06	211.284
19.4	4.77542e-07	2.12571e-06	213.411
19.5	5.28115e-07	2.29295e-06	228.517
19.6	5.91023e-07	2.3225e-06	224.197
19.7	6.62171e-07	2.54891e-06	244.301
19.8	7.38771e-07	2.51462e-06	229.943
19.9	8.23176e-07	2.75455e-06	250.081
20	9.15548e-07	2.90034e-06	256.997
20.1	1.01573e-06	2.94736e-06	250.114
20.2	1.12439e-06	3.18245e-06	266.485
20.3	1.23947e-06	3.69877e-06	318.439
20.4	1.36493e-06	3.8665e-06	323.912
20.5	1.49716e-06	4.43311e-06	380.156
20.6	1.63734e-06	4.25942e-06	339.517
20.7	1.78458e-06	4.62684e-06	368.024
20.8	1.93733e-06	4.58801e-06	343.219
20.9	2.09823e-06	5.11143e-06	390.159
21	2.26121e-06	5.45919e-06	414.085
21.1	2.42823e-06	5.9785e-06	459.702
21.2	2.60123e-06	5.89215e-06	426.119
21.3	2.77182e-06	6.21417e-06	445.727
21.4	2.95005e-06	6.32993e-06	437.638
21.5	3.13234e-06	7.05621e-06	508.077
21.6	3.32255e-06	7.79522e-06	579.136
21.7	3.51368e-06	7.97319e-06	577.433
21.8	3.71308e-06	7.7067e-06	517.108
21.9	3.91763e-06	8.32549e-06	570.744
22	4.12598e-06	9.24299e-06	662.568
22.1	4.34592e-06	9.35811e-06	648.995
22.2	4.57097e-06	9.99131e-06	701.844
22.3	4.80188e-06	1.0729e-05	767.458
22.4	5.01724e-06	1.17165e-05	867.449
22.5	5.26454e-06	1.17623e-05	841.35
22.6	5.50853e-06	1.15008e-05	775.903
22.7	5.76304e-06	1.20115e-05	809.068
22.8	6.03406e-06	1.28596e-05	883.789
22.9	6.29327e-06	1.27621e-05	837.607
23	6.56475e-06	1.35648e-05	906.395
23.1	6.8485e-06	1.43134e-05	966.587
23.2	7.13554e-06	1.45507e-05	960.146
23.3	7.42677e-06	1.48308e-05	958.696
23.4	7.72271e-06	1.50833e-05	953.069
23.5	8.02399e-06	1.55017e-05	968.234
23.6	8.33565e-06	1.52313e-05	892.874
23.7	8.65585e-06	1.55187e-05	888.62
23.8	8.9817e-06	1.5549e-05	850.359
23.9	9.30882e-06	1.56733e-05	824.093
24	9.64398e-06	1.6456e-05	882.038
24.1	9.98403e-06	1.69255e-05	898.804
24.2	1.03302e-05	1.70728e-05	873.054
24.3	1.06883e-05	1.73068e-05	856.979
24.4	1.10384e-05	1.76376e-05	854.496
24.5	1.14014e-05	1.81003e-05	867.401
24.6	1.1772e-05	1.90389e-05	940.94
24.7	1.21479e-05	1.8865e-05	869.753
24.8	1.25308e-05	2.00874e-05	978.456
24.9	1.2923e-05	1.96255e-05	867.867
25	1.33087e-05	2.02468e-05	898.363
25.1	1.37121e-05	2.05284e-05	882.596
25.2	1.4114e-05	2.09033e-05	879.107
25.3	1.45284e-05	2.10048e-05	838.581
25.4	1.49364e-05	2.17673e-05	884.488
25.5	1.53711e-05	2.25665e-05	931.69
25.6	1.58062e-05	2.31061e-05	945.219
25.7	1.62334e-05	2.32827e-05	912.776
25.8	1.66719e-05	2.36623e-05	905.145
25.9	1.71113e-05	2.39698e-05	888.064
26	1.7571e-05	2.42275e-05	861.904
26.1	1.801e-05	2.49006e-05	892.227
26.2	1.84734e-05	2.60117e-05	976.086
26.3	1.8937e-05	2.63966e-05	965.895
26.4	1.93927e-05	2.69771e-05	982.048
26.5	1.9857e-05	2.77299e-05	1019.41
26.6	2.03247e-05	2.83746e-05	1042.33
26.7	2.08079e-05	2.85135e-05	997.739
26.8	2.12762e-05	2.97376e-05	1095.61
26.9	2.17749e-05	3.01694e-05	1086.95
27	2.22702e-05	3.0854e-05	1111.46
27.1	2.27815e-05	3.1898e-05	1180.43
27.2	2.32677e-05	3.26352e-05	1212.94
27.3	2.37725e-05	3.36114e-05	1273.97
27.4	2.42784e-05	3.48902e-05	1374.05
27.5	2.47985e-05	3.47946e-05	1294.34
27.6	2.53218e-05	3.65404e-05	1452.62
27.7	2.58471e-05	3.56073e-05	1263.77
27.8	2.63818e-05	3.66991e-05	1335.92
27.9	2.69346e-05	3.7485e-05	1366.1
28	2.74557e-05	3.86086e-05	1444.12
28.1	2.79972e-05	3.89152e-05	1413.7
28.2	2.8547e-05	3.91033e-05	1366.87
28.3	2.91028e-05	3.97408e-05	1377.44
28.4	2.965e-05	4.03403e-05	1384.22
28.5	3.01978e-05	4.11441e-05	1417.36
28.6	3.07486e-05	4.13654e-05	1374.7
28.7	3.12979e-05	4.29759e-05	1512.1
28.8	3.18732e-05	4.44176e-05	1624.29
28.9	3.2439e-05	4.41135e-05	1511.65
29	3.30024e-05	4.47048e-05	1515.27
29.1	3.35748e-05	4.5743e-05	1575.58
29.2	3.41076e-05	4.67555e-05	1637.69
29.3	3.46942e-05	4.76822e-05	1681.73
29.4	3.53105e-05	4.82036e-05	1669.44
29.5	3.59082e-05	4.89355e-05	1686.81
29.6	3.65166e-05	5.15652e-05	1948.54
29.7	3.71201e-05	5.22686e-05	1961.49
29.8	3.77459e-05	5.2795e-05	1948.61
29.9	3.83539e-05	5.30028e-05	1896.79
30	3.89208e-05	5.38026e-05	1926.95
30.1	3.94946e-05	5.47637e-05	1977.09
30.2	4.01334e-05	5.54005e-05	1976.83
30.3	4.072e-05	5.59977e-05	1978.21
30.4	4.13601e-05	5.65435e-05	1966
30.5	4.19941e-05	5.70584e-05	1950.58
30.6	4.26263e-05	5.79221e-05	1980.55
30.7	4.32759e-05	5.83494e-05	1951.76
30.8	4.39048e-05	5.92902e-05	1992.16
30.9	4.44855e-05	5.96449e-05	1962.88
31	4.51651e-05	6.06443e-05	2004.29
31.1	4.5844e-05	6.1546e-05	2033.15
31.2	4.64845e-05	6.20843e-05	2019.92
31.3	4.71009e-05	6.29655e-05	2054.21
31.4	4.77158e-05	6.43054e-05	2148.08
31.5	4.83564e-05	6.42639e-05	2059.76
31.6	4.89911e-05	6.57427e-05	2169.05
31.7	4.96555e-05	6.66333e-05	2198.33
31.8	5.03007e-05	6.74481e-05	2220.31
31.9	5.09001e-05	6.86784e-05	2302
32	5.16012e-05	6.89203e-05	2242.53
32.1	5.23285e-05	7.04603e-05	2347.77
32.2	5.29912e-05	7.03799e-05	2251.55
32.3	5.36459e-05	7.08333e-05	2225.48
32.4	5.43725e-05	7.16957e-05	2243.07
32.5	5.50849e-05	7.27131e-05	2282.57
32.6	5.57444e-05	7.40103e-05	2365.13
32.7	5.63281e-05	7.48024e-05	2392.11
32.8	5.7026e-05	7.57643e-05	2426.29
32.9	5.77191e-05	7.65581e-05	2439.34
33	5.84941e-05	7.74516e-05	2454.68
33.1	5.92286e-05	7.83707e-05	2478.59
33.2	5.99368e-05	7.97163e-05	2561.11
33.3	6.06773e-05	8.00694e-05	2510.96
33.4	6.14495e-05	8.11706e-05	2553.55
33.5	6.21951e-05	8.15768e-05	2509.61
33.6	6.29802e-05	8.25419e-05	2532.91
33.7	6.36551e-05	8.31348e-05	2522.3
33.8	6.43085e-05	8.48022e-05	2653.59
33.9	6.50595e-05	8.58551e-05	2692.68
34	6.58078e-05	8.61821e-05	2638.13
34.1	6.65586e-05	8.84014e-05	2828.29
34.2	6.73031e-05	8.92046e-05	2835.87
34.3	6.82345e-05	8.95153e-05	2755.51
34.4	6.89408e-05	9.05251e-05	2794.81
34.5	6.97424e-05	9.10427e-05	2758.03
34.6	7.05408e-05	9.17755e-05	2749.53
34.7	7.13055e-05	9.25708e-05	2753.51
34.8	7.22064e-05	9.41297e-05	2838.7
34.9	7.29592e-05	9.41889e-05	2748.9
35	7.37288e-05	9.51509e-05	2773.81
35.1	7.45145e-05	9.60755e-05	2791.79
35.2	7.52974e-05	9.73098e-05	2850.24
35.3	7.6095e-05	9.8433e-05	2892.39
35.4	7.68548e-05	0.000100215	3024.78
35.5	7.76866e-05	0.000100501	2954.14
35.6	7.85093e-05	0.000101551	2983.47
35.7	7.9267e-05	0.000103868	3185.39
35.8	8.01197e-05	0.000105448	3279.54
35.9	8.07478e-05	0.000107267	3433.75
36	8.1715e-05	0.000106666	3230.69
36.1	8.27249e-05	0.000108402	3324.75
36.2	8.35131e-05	0.000109427	3355.46
36.3	8.43534e-05	0.000111435	3506.66
36.4	8.51412e-05	0.000112657	3562.79
36.5	8.60316e-05	0.000113143	3510.48
36.6	8.69328e-05	0.000115993	3762.85
36.7	8.777e-05	0.00011604	3660.49
36.8	8.8693e-05	0.000116391	3586.39
36.9	8.95583e-05	0.000117594	3630.2
37	9.04549e-05	0.000119598	3773.53
37.1	9.12971e-05	0.000120095	3728.9
37.2	9.2115e-05	0.000121443	3797.43
37.3	9.30323e-05	0.000122104	3764.29
37.4	9.38488e-05	0.000123671	3861.44
37.5	9.47851e-05	0.000122518	3591
37.6	9.56758e-05	0.000124406	3720.15
37.7	9.66312e-05	0.000125405	3725.7
37.8	9.76286e-05	0.000127379	3852.16
37.9	9.8474e-05	0.000126924	3683.81
38	9.93713e-05	0.000129681	3924.55
38.1	0.000100257	0.000130937	3972.53
38.6	0.000105015	0.000146418	5360.97
38.7	0.000105999	0.000147477	5370.73
38.8	0.000106887	0.000149608	5531.62
38.9	0.000107785	0.000149459	5396.17
39	0.000108788	0.000149819	5312.74
39.1	0.000109732	0.000149666	5170.86
39.2	0.000110772	0.000149321	4991.46
39.3	0.000111721	0.000152929	5335.8
39.4	0.000112606	0.000154114	5374.54
39.5	0.00011353	0.000154607	5318.82
39.6	0.000114492	0.000154501	5180.56
39.7	0.000115527	0.000156602	5318.51
39.8	0.000116612	0.000157838	5338.17
39.9	0.000117594	0.000162014	5751.6
40	0.000118607	0.000159166	5251.74
40.1	0.000119632	0.000161224	5385.54
40.2	0.00012062	0.000163168	5509.22
40.3	0.000121698	0.000163526	5416.07
40.4	0.000122645	0.000164751	5452.09
40.5	0.000123702	0.000166957	5600.71
40.6	0.00012473	0.000170783	5963.1
40.7	0.00012583	0.0001719	5965.31
40.8	0.000126703	0.0001713	5774.63
40.9	0.000127871	0.000173103	5856.76
41	0.000128719	0.00017445	5921.42
41.1	0.000129829	0.000175745	5945.34
41.2	0.000130955	0.000179304	6260.39
41.3	0.000132044	0.000181616	6418.67
41.4	0.000133153	0.000182746	6421.49
41.5	0.000134285	0.000182689	6267.58
41.6	0.000135411	0.000185054	6427.94
41.7	0.000136458	0.000187088	6555.81
41.8	0.000137409	0.000190751	6906.92
41.9	0.000138367	0.000189801	6659.92
42	0.000139582	0.000190197	6553.84
42.1	0.000140671	0.000190163	6408.38
42.2	0.000141819	0.000193092	6638.98
42.3	0.000142888	0.000195712	6839.9
42.4	0.000144021	0.000196229	6759.96
42.5	0.000145111	0.000199402	7029.8
42.6	0.000146369	0.000197032	6559.95
42.7	0.000147392	0.000200055	6818.97
42.8	0.000148615	0.000200933	6774.34
42.9	0.000149889	0.000201335	6661.4
43	0.000150982	0.000207195	7278.67
43.1	0.000152182	0.000207686	7186.8
43.2	0.000153312	0.000209456	7269.72
43.3	0.000154595	0.000210912	7292.24
43.4	0.000155772	0.00021044	7078.58
43.5	0.000157055	0.000213072	7253.3
43.6	0.000158218	0.000214958	7346.84
43.7	0.000159536	0.000221192	7983.51
43.8	0.000160471	0.000225597	8432.72
43.9	0.000161824	0.000224624	8131.52
44	0.000163069	0.000225603	8097.17
44.1	0.000164134	0.000227177	8162.97
44.2	0.000165323	0.000227079	7996.37
44.3	0.00016649	0.000229322	8135.63
44.4	0.000167837	0.000232442	8365.26
44.5	0.000168798	0.000234101	8455.64
44.6	0.000170183	0.000236586	8598.14
44.7	0.0001715	0.000237146	8500.05
44.8	0.00017261	0.000237417	8391.42
44.9	0.000173938	0.000234727	7871.24
45	0.000175205	0.00023886	8242.28
45.1	0.000176326	0.000241391	8424.82
45.2	0.000177667	0.000241867	8312.88
45.3	0.000178976	0.000242613	8239.96
45.4	0.000180335	0.000246646	8586.09
45.5	0.000181628	0.000246961	8459.52
45.6	0.00018288	0.000246653	8257.43
45.7	0.00018438	0.000249422	8421.77
45.8	0.000185484	0.000248028	8098.31
45.9	0.000186921	0.000250948	8290.42
46	0.000188241	0.000254103	8528.03
46.1	0.000189382	0.000254261	8400.7
46.2	0.0001907	0.000255693	8415.51
46.3	0.000192248	0.000256193	8279.82
46.4	0.000193405	0.000258041	8369.27
46.5	0.000194751	0.000258747	8286.49
46.6	0.000196117	0.000262354	8576.51
46.7	0.000197694	0.000262504	8391.86
46.8	0.000199217	0.000263657	8343.81
46.9	0.00020055	0.000267301	8643.16
47	0.000201912	0.000270177	8839.13
47.1	0.000203225	0.000271907	8893.13
47.2	0.000204526	0.00027221	8763.95
47.3	0.000206001	0.000275643	9017.42
47.4	0.000207297	0.000275385	8816.28
47.5	0.000208704	0.000279133	9119.46
47.6	0.000210045	0.000278241	8830.28
47.7	0.000211528	0.000277937	8598.87
47.8	0.000213153	0.000279483	8588.55
47.9	0.000214569	0.000282481	8793.48
48	0.000216053	0.000284901	8914.64
48.1	0.000217549	0.00028363	8556.31
48.2	0.000218985	0.00028481	8523.22
48.3	0.00022079	0.000287832	8680.94
48.4	0.000222281	0.000288481	8571.77
48.5	0.000223758	0.000289373	8496.01
48.6	0.000224971	0.000293601	8886.45
48.7	0.000226636	0.000297359	9157.5
48.8	0.000227934	0.000296183	8837.15
48.9	0.000229448	0.000297003	8747.26
49	0.000230942	0.000298644	8766.26
49.1	0.000232649	0.000300979	8847.66
49.2	0.000234237	0.000305023	9165.54
49.3	0.000235671	0.000305619	9057.1
49.4	0.000237117	0.000306273	8954.53
49.5	0.000238875	0.000310566	9282.77
49.6	0.000240194	0.000309717	9002.01
49.7	0.000241652	0.000312887	9223.72
49.8	0.000243622	0.000312085	8864.89
49.9	0.000245542	0.000315881	9107.7
50	0.000247258	0.000314956	8765.8

## Sheet: Fig.2 (b)
4 μm MH-Al NTs																														8 μm MH-Al NTs
Sample 1					Sample 2					Sample 3					Sample 4					Sample 5					Sample 6					Sample 1					Sample 2					Sample 3					Sample 4
Reverse bias(V)	Photocurrent(A)	Dark current(A)	Gain		Reverse bias(V)	Photocurrent(A)	Dark current(A)	Gain		Reverse bias(V)	Photocurrent(A)	Dark current(A)	Gain		Reverse bias(V)	Photocurrent(A)	Dark current(A)	Gain		Reverse bias(V)	Photocurrent(A)	Dark current(A)	Gain		Reverse bias(V)	Photocurrent(A)	Dark current(A)	Gain		Reverse bias(V)	Photocurrent(A)	Dark current(A)	Gain		Reverse bias(V)	Photocurrent(A)	Dark current(A)	Gain		Reverse bias(V)	Photocurrent(A)	Dark current(A)	Gain		Reverse bias(V)	Photocurrent(A)	Dark current(A)	Gain
0	7.74473e-09	2.17618e-15	1.00281		0	2.8205e-09	1.0189e-13	1		0	3.052e-09	1.0887e-13	1		0	3.9595e-09	3.4899e-14	1		0	5.0854e-10	9.0206e-14	1		0	4.857e-09	6.1541e-14	1		0	5.17713e-09	4.08187e-14	0.97854		0	7.5834e-14	1.2363e-09	1		0	3.2612e-15	2.3614e-09	1		0	5.2287e-14	2.5667e-09	1
0.1	7.78365e-09	2.1541e-13	1.00785		0.5	2.8451e-09	8.3024e-13	1.00846		0.5	3.1193e-09	8.2422e-13	1.02182		0.5	3.993e-09	1.5455e-12	1.00808		0.5	7.3869e-10	8.52e-13	1.45115		0.5	4.9658e-09	9.1189e-13	1.02223		0.1	5.21397e-09	1.55979e-13	0.98548		0.5	1.0941e-13	2.4077e-09	1.94754		0.5	4.3805e-13	2.4187e-09	1.02408		0.5	4.4066e-13	2.6173e-09	1.01956
0.2	7.67479e-09	2.99795e-13	0.99375		1	2.908e-09	3.8096e-13	1.03093		1	3.1744e-09	4.4835e-13	1.04		1	4.0575e-09	3.6592e-13	1.02467		1	2.5844e-09	4.3423e-13	5.08205		1	5.0606e-09	4.834e-13	1.04183		0.2	5.20034e-09	2.24163e-13	0.9829		1	1.0255e-13	2.6979e-09	2.18229		1	2.9759e-13	2.4626e-09	1.04273		1	8.2893e-13	2.6714e-09	1.04049
0.3	7.69259e-09	3.19293e-13	0.99606		1.5	2.9479e-09	2.6392e-13	1.04511		1.5	3.2368e-09	3.4274e-13	1.06048		1.5	4.091e-09	3.379e-13	1.03314		1.5	3.1459e-09	3.0139e-13	6.18665		1.5	5.1256e-09	3.5178e-13	1.05524		0.3	5.26071e-09	2.28661e-13	0.99431		1.5	9.8613e-14	2.7468e-09	2.22185		1.5	2.4592e-13	2.5086e-09	1.06223		1.5	1.1726e-12	2.7523e-09	1.07188
0.4	7.71529e-09	2.83212e-13	0.999		2	2.9598e-09	2.0717e-13	1.04935		2	3.2742e-09	2.825e-13	1.07275		2	4.1738e-09	3.2445e-13	1.05405		2	3.7169e-09	2.3926e-13	7.30979		2	5.194e-09	2.8592e-13	1.06934		0.4	5.27299e-09	1.96141e-13	0.99663		2	9.2518e-14	2.8492e-09	2.30469		2	2.2494e-13	2.5739e-09	1.0899		2	1.0976e-12	2.8104e-09	1.09454
0.5	7.69388e-09	2.36687e-13	0.99622		2.5	2.9808e-09	1.766e-13	1.05681		2.5	3.2993e-09	2.4659e-13	1.08099		2.5	4.1455e-09	3.0796e-13	1.04691		2.5	3.8683e-09	1.9925e-13	7.60764		2.5	5.2165e-09	2.4612e-13	1.07398		0.5	5.2701e-09	1.61218e-13	0.99609		2.5	8.9855e-14	2.8718e-09	2.32297		2.5	2.0051e-13	2.622e-09	1.11027		2.5	1.0745e-12	2.8431e-09	1.10729
0.6	7.71079e-09	2.04019e-13	0.99841		3	3.0109e-09	1.5659e-13	1.06749		3	3.2784e-09	2.3956e-13	1.07414		3	4.1165e-09	3.1531e-13	1.03958		3	3.8255e-09	1.6815e-13	7.52352		3	5.1077e-09	2.1953e-13	1.05158		0.6	5.31214e-09	1.37724e-13	1.00404		3	8.584e-14	2.9257e-09	2.36657		3	1.8659e-13	2.6418e-09	1.11867		3	1.0705e-12	2.8735e-09	1.11914
0.7	7.73876e-09	1.79805e-13	1.00203		3.5	3.0333e-09	1.4091e-13	1.07544		3.5	3.2993e-09	2.2713e-13	1.08099		3.5	4.1835e-09	3.211e-13	1.0565		3.5	3.8801e-09	1.4571e-13	7.63095		3.5	5.215e-09	2.0618e-13	1.07368		0.7	5.33119e-09	1.23606e-13	1.00764		3.5	8.1276e-14	3.0836e-09	2.4943		3.5	1.7931e-13	2.6781e-09	1.13404		3.5	1.0754e-12	2.9035e-09	1.13082
0.8	7.7465e-09	1.66782e-13	1.00304		4	3.0777e-09	1.3087e-13	1.09118		4	3.2962e-09	2.2296e-13	1.07998		4	4.1889e-09	3.2733e-13	1.05786		4	3.9719e-09	1.3144e-13	7.81153		4	5.2493e-09	1.8863e-13	1.08074		0.8	5.29956e-09	1.14064e-13	1.00167		4	8.097e-14	3.1008e-09	2.50822		4	1.6943e-13	2.7215e-09	1.15242		4	1.0345e-12	2.9124e-09	1.13431
0.9	7.69782e-09	1.51488e-13	0.99673		4.5	3.0592e-09	1.2645e-13	1.08462		4.5	3.2928e-09	2.3061e-13	1.07886		4.5	4.2112e-09	3.4776e-13	1.06349		4.5	3.9738e-09	1.1891e-13	7.81529		4.5	5.3338e-09	1.8138e-13	1.09814		0.9	5.30604e-09	1.05374e-13	1.00289		4.5	8.1429e-14	3.1034e-09	2.51032		4.5	1.6112e-13	2.7461e-09	1.16285		4.5	8.3394e-13	2.9762e-09	1.15924
1	7.75995e-09	1.40191e-13	1.00478		5	3.0628e-09	1.2176e-13	1.0859		5	3.3365e-09	2.2394e-13	1.09318		5	4.2038e-09	3.6007e-13	1.06162		5	3.9891e-09	1.1706e-13	7.84538		5	5.9615e-09	1.6537e-13	1.22739		1	5.3495e-09	9.80207e-14	1.01111		5	7.8321e-14	3.0909e-09	2.50021		5	1.5754e-13	2.7703e-09	1.17309		5	8.1736e-13	2.9944e-09	1.16634
1.1	7.74973e-09	1.2654e-13	1.00346		5.5	3.0683e-09	1.207e-13	1.08785		5.5	3.3893e-09	2.3298e-13	1.11048		5.5	4.187e-09	3.7335e-13	1.05737		5.5	3.948e-09	1.0728e-13	7.76457		5.5	5.8267e-09	1.7407e-13	1.19963		1.1	5.36773e-09	9.15195e-14	1.01456		5.5	7.501e-14	3.1345e-09	2.53548		5.5	1.5077e-13	2.808e-09	1.18906		5.5	1.1752e-12	3.0547e-09	1.18969
1.2	7.76971e-09	1.25263e-13	1.00604		6	3.087e-09	1.1769e-13	1.09448		6	3.3733e-09	2.1422e-13	1.10524		6	4.2665e-09	3.9348e-13	1.07745		6	4.0577e-09	9.8224e-14	7.98034		6	5.8205e-09	1.6719e-13	1.19835		1.2	5.36939e-09	8.43347e-14	1.01487		6	6.8801e-14	3.1807e-09	2.57286		6	1.4522e-13	2.8403e-09	1.20274		6	8.8535e-13	3.074e-09	1.19733
1.3	7.76765e-09	1.12811e-13	1.00578		6.5	3.0928e-09	1.1875e-13	1.09654		6.5	3.4069e-09	2.2544e-13	1.11625		6.5	4.3017e-09	4.0913e-13	1.08633		6.5	4.1147e-09	9.2863e-14	8.09246		6.5	6.0802e-09	1.7393e-13	1.25182		1.3	5.37236e-09	7.88658e-14	1.01543		6.5	6.7571e-14	3.2039e-09	2.59163		6.5	1.4568e-13	2.8444e-09	1.20448		6.5	9.8062e-13	3.1076e-09	1.21038
1.4	7.73788e-09	1.08656e-13	1.00192		7	3.0742e-09	1.2037e-13	1.08995		7	3.4132e-09	2.4547e-13	1.11831		7	4.3264e-09	4.4441e-13	1.09256		7	4.3306e-09	8.7526e-14	8.51709		7	5.9984e-09	1.7133e-13	1.23498		1.4	5.39767e-09	7.76597e-14	1.02022		7	6.5666e-14	3.2092e-09	2.59592		7	1.3757e-13	2.8491e-09	1.20647		7	9.3757e-13	3.1261e-09	1.2176
1.5	7.76585e-09	1.03435e-13	1.00554		7.5	3.0304e-09	1.2567e-13	1.07441		7.5	3.4454e-09	2.5685e-13	1.12886		7.5	4.3761e-09	4.7412e-13	1.10511		7.5	4.7022e-09	8.0271e-14	9.24795		7.5	6.0086e-09	1.7856e-13	1.23708		1.5	5.3728e-09	7.2134e-14	1.01552		7.5	6.6722e-14	3.2397e-09	2.62059		7.5	1.3611e-13	2.8795e-09	1.21935		7.5	1.077e-12	3.1638e-09	1.23224
1.6	7.77296e-09	9.72582e-14	1.00646		8	3.1043e-09	1.2742e-13	1.10062		8	3.467e-09	2.7687e-13	1.13593		8	4.5315e-09	5.0679e-13	1.14434		8	4.7318e-09	8.1932e-14	9.30617		8	5.991e-09	1.8366e-13	1.23346		1.6	5.40724e-09	6.49221e-14	1.02203		8	6.4121e-14	3.2403e-09	2.62107		8	1.3493e-13	2.8789e-09	1.21909		8	8.4275e-13	3.2045e-09	1.24819
1.7	7.72498e-09	9.64321e-14	1.00025		8.5	3.067e-09	1.2754e-13	1.08739		8.5	3.4759e-09	2.9248e-13	1.13884		8.5	4.5135e-09	5.3655e-13	1.13979		8.5	4.8792e-09	8.4649e-14	9.59606		8.5	6.083e-09	1.8825e-13	1.2524		1.7	5.46497e-09	6.93394e-14	1.03294		8.5	6.38e-14	3.264e-09	2.64025		8.5	1.3211e-13	2.893e-09	1.22507		8.5	9.0314e-13	3.219e-09	1.25381
1.8	7.74138e-09	9.2059e-14	1.00237		9	3.1088e-09	1.2889e-13	1.10221		9	3.6045e-09	3.2005e-13	1.18097		9	4.6545e-09	5.6919e-13	1.17539		9	4.7512e-09	9.2303e-14	9.3443		9	6.0399e-09	1.8515e-13	1.24352		1.8	5.41951e-09	6.04322e-14	1.02435		9	6.4334e-14	3.2597e-09	2.63677		9	1.2912e-13	2.9192e-09	1.23616		9	9.1217e-13	3.2463e-09	1.26445
1.9	7.74722e-09	8.58877e-14	1.00313		9.5	3.0828e-09	1.2883e-13	1.09299		9.5	3.7198e-09	3.6271e-13	1.21873		9.5	4.8188e-09	6.1051e-13	1.21688		9.5	4.7191e-09	1.1328e-13	9.28113		9.5	6.0842e-09	1.9963e-13	1.25264		1.9	5.43396e-09	6.09123e-14	1.02708		9.5	6.5549e-14	3.2759e-09	2.64987		9.5	1.2682e-13	2.9168e-09	1.23515		9.5	9.4292e-13	3.2807e-09	1.27784
2	7.74495e-09	8.10113e-14	1.00284		10	3.0656e-09	1.2911e-13	1.08689		10	3.7773e-09	3.8824e-13	1.23756		10	4.8963e-09	6.7965e-13	1.23643		10	4.6007e-09	1.5691e-13	9.04818		10	6.2829e-09	2.0353e-13	1.29355		2	5.40462e-09	5.99467e-14	1.02153		10	6.9096e-14	3.3103e-09	2.67769		10	1.2336e-13	2.9493e-09	1.24891		10	1.0463e-12	3.2885e-09	1.28084
2.1	7.73959e-09	8.30978e-14	1.00214		10.5	3.0644e-09	1.3187e-13	1.08647		10.5	3.8402e-09	4.1165e-13	1.25817		10.5	5.0278e-09	7.8847e-13	1.26962		10.5	4.7783e-09	2.5091e-13	9.39729		10.5	6.4498e-09	2.1344e-13	1.32791		2.1	5.39689e-09	5.60505e-14	1.02007		10.5	7.5738e-14	3.4825e-09	2.81698		10.5	1.2125e-13	2.9382e-09	1.24421		10.5	1.1955e-12	3.3013e-09	1.28576
2.2	7.72501e-09	7.89726e-14	1.00026		11	3.0179e-09	1.2967e-13	1.06998		11	3.9373e-09	4.3546e-13	1.28998		11	5.0497e-09	1.026e-12	1.27509		11	4.6662e-09	4.3316e-13	9.17646		11	6.4059e-09	2.2844e-13	1.31887		2.2	5.41738e-09	5.50454e-14	1.02394		11	8.1389e-14	3.6981e-09	2.99138		11	1.2264e-13	2.9613e-09	1.25399		11	1.367e-12	3.7185e-09	1.44824
2.3	7.71738e-09	7.45559e-14	0.99927		11.5	3.0596e-09	1.3421e-13	1.08476		11.5	4.052e-09	4.524e-13	1.32755		11.5	5.0948e-09	1.7324e-12	1.2863		11.5	4.6759e-09	9.2236e-13	9.19457		11.5	6.4003e-09	2.402e-13	1.31771		2.3	5.36052e-09	5.20837e-14	1.0132		11.5	9.2819e-14	3.9176e-09	3.16893		11.5	1.226e-13	2.9839e-09	1.26356		11.5	1.5955e-12	4.2177e-09	1.64265
2.4	7.6701e-09	7.356e-14	0.99314		12	3.0459e-09	1.343e-13	1.07991		12	4.0942e-09	4.7048e-13	1.34137		12	5.307e-09	4.2255e-12	1.33927		12	4.6071e-09	2.1997e-12	9.05675		12	6.3875e-09	2.2516e-13	1.31508		2.4	5.39729e-09	5.15732e-14	1.02015		12	1.1537e-13	4.1631e-09	3.3675		12	1.2313e-13	2.9955e-09	1.26848		12	2.3731e-12	5.6156e-09	2.18699
2.5	7.70142e-09	7.0447e-14	0.9972		12.5	3.0758e-09	1.4074e-13	1.09051		12.5	4.2098e-09	4.7779e-13	1.37925		12.5	5.4899e-09	6e-12	1.38501		12.5	4.4872e-09	5.4099e-12	8.81462		12.5	6.4178e-09	2.9173e-13	1.32131		2.5	5.40325e-09	4.80774e-14	1.02128		12.5	1.5343e-13	4.4505e-09	3.59995		12.5	1.3094e-13	3.0555e-09	1.29388		12.5	4.6775e-12	6.9285e-09	2.69761
2.6	7.73305e-09	6.94431e-14	1.0013		13	3.2083e-09	1.5872e-13	1.13748		13	4.2301e-09	5.0739e-13	1.38589		13	5.7035e-09	4.179e-11	1.42992		13	4.5512e-09	1.7142e-11	8.91742		13	6.5369e-09	4.6559e-13	1.34579		2.6	5.39509e-09	4.45651e-14	1.01973		13	2.2233e-13	4.8359e-09	3.91165		13	1.4852e-13	3.4586e-09	1.46458		13	1.6615e-11	9.0614e-09	3.52397
2.7	7.68213e-09	6.6935e-14	0.9947		13.5	3.1577e-09	1.9635e-13	1.11952		13.5	4.2954e-09	5.1302e-13	1.40729		13.5	6.0063e-09	1.3898e-10	1.48185		13.5	4.643e-09	4.5318e-11	9.04255		13.5	6.5008e-09	8.8974e-13	1.33827		2.7	5.39735e-09	5.02021e-14	1.02016		13.5	3.6476e-13	5.1725e-09	4.18382		13.5	2.143e-13	3.841e-09	1.62649		13.5	2.3798e-11	1.2719e-08	4.94622
2.8	7.70908e-09	6.19824e-14	0.99819		14	3.1249e-09	2.8867e-13	1.10786		14	4.3453e-09	5.4834e-13	1.42363		14	6.5493e-09	3.9175e-10	1.55515		14	4.5351e-09	1.075e-10	8.70804		14	6.5505e-09	2.0767e-12	1.34826		2.8	5.44359e-09	4.63046e-14	1.0289		14	6.4667e-13	5.6533e-09	4.57251		14	4.1485e-13	4.43e-09	1.87583		14	3.2209e-11	2.1602e-08	8.40388
2.9	7.70471e-09	6.34562e-14	0.99762		14.5	3.129e-09	5.3791e-13	1.10923		14.5	4.417e-09	6.5236e-13	1.44709		14.5	8.9814e-09	1.097e-09	1.99128		14.5	4.6896e-09	2.8892e-10	8.65509		14.5	6.5476e-09	1.5396e-11	1.34492		2.9	5.41619e-09	4.73999e-14	1.02372		14.5	1.2166e-12	6.1844e-09	5.00167		14.5	9.1866e-13	5.0702e-09	2.14673		14.5	4.6252e-11	5.3295e-08	20.7464
3	7.7172e-09	6.1251e-14	0.99924		15	3.1029e-09	1.1072e-12	1.09977		15	4.5861e-09	8.7469e-13	1.50242		15	1.3805e-08	6.6732e-09	1.8012		15	4.7329e-09	6.8284e-10	7.96551		15	6.5165e-09	2.7138e-11	1.3361		3	5.43192e-09	4.35928e-14	1.02669		15	2.4029e-12	6.8769e-09	5.56088		15	2.3104e-12	6.2813e-09	2.65902		15	9.6648e-11	6.8562e-08	26.675
3.1	7.71695e-09	6.36021e-14	0.99921		15.5	3.0674e-09	2.4796e-12	1.0867		15.5	4.5547e-09	1.4162e-12	1.49195		15.5	2.464e-08	1.5575e-08	2.28945		15.5	5.0024e-09	1.4027e-09	7.07976		15.5	6.7964e-09	5.2603e-11	1.38849		3.1	5.45619e-09	4.15856e-14	1.03128		15.5	6.9047e-12	7.6298e-09	6.16627		15.5	2.0492e-11	7.8885e-09	3.33193		15.5	1.1356e-10	9.4555e-08	36.7956
3.2	7.74293e-09	6.10626e-14	1.00258		16	3.1121e-09	1.1515e-11	1.09934		16	4.6631e-09	2.8306e-12	1.52701		16	4.6754e-08	3.3871e-08	3.25372		16	5.9942e-09	2.8051e-09	6.2722		16	6.6922e-09	1.3137e-10	1.35082		3.2	5.42339e-09	4.61741e-14	1.02508		16	1.3453e-11	8.7222e-09	7.04463		16	3.3944e-11	1.0541e-08	4.44951		16	2.9503e-10	1.3654e-07	53.0829
3.3	7.7609e-09	5.88212e-14	1.0049		16.5	3.059e-09	2.2393e-11	1.07666		16.5	4.7182e-09	2.4259e-11	1.53804		16.5	8.5316e-08	3.3998e-08	12.9608		16.5	6.4941e-09	5.2152e-09	2.51529		16.5	6.7117e-09	2.2055e-10	1.33647		3.3	5.40626e-09	4.37788e-14	1.02184		16.5	2.8234e-11	9.9025e-09	7.98744		16.5	7.358e-11	1.5865e-08	6.68732		16.5	1.1121e-09	1.9491e-07	75.5062
3.4	7.66091e-09	5.88076e-14	0.99195		17	3.1047e-09	4.3769e-11	1.08528		17	4.8456e-09	4.2764e-11	1.57372		17	1.4747e-07	1.2247e-07	6.31398		17	1.1682e-08	9.4014e-09	4.4854		17	6.873e-09	3.9395e-10	1.33398		3.4	5.46705e-09	4.50736e-14	1.03333		17	5.6747e-11	1.1609e-08	9.34479		17	1.1192e-10	1.7662e-08	7.43208		17	2.5913e-09	2.6635e-07	102.764
3.5	7.67996e-09	5.41603e-14	0.99442		17.5	3.1042e-09	9.8431e-11	1.06573		17.5	4.9248e-09	9.9234e-11	1.58117		17.5	2.3997e-07	2.0337e-07	9.24367		17.5	1.8967e-08	1.6194e-08	5.45383		17.5	7.1512e-09	8.4043e-10	1.29933		3.5	5.42847e-09	4.14697e-14	1.02604		17.5	1.0182e-10	1.4184e-08	11.3913		17.5	1.7732e-10	1.9965e-08	8.37965		17.5	1.2826e-08	3.6769e-07	138.26
3.6	7.68604e-09	5.38549e-14	0.99521		18	3.1652e-09	1.715e-10	1.06145		18	5.0027e-09	1.5368e-10	1.58886		18	3.5649e-07	3.073e-07	12.4234		18	3.1933e-08	2.6831e-08	10.0344		18	8.1739e-09	1.4987e-09	1.37436		3.6	5.46181e-09	4.50795e-14	1.03234		18	1.6708e-10	1.8232e-08	14.613		18	3.0424e-10	2.2982e-08	9.60354		18	1.7423e-08	4.9427e-07	185.786
3.7	7.68713e-09	5.36321e-14	0.99535		18.5	3.3176e-09	3.4253e-10	1.05484		18.5	5.1543e-09	2.5452e-10	1.60549		18.5	5.007e-07	4.3539e-07	16.4947		18.5	5.4706e-08	4.393e-08	21.1938		18.5	9.597e-09	2.9252e-09	1.37366		3.7	5.43761e-09	4.01458e-14	1.02777		18.5	2.8463e-10	2.072e-08	16.5305		18.5	6.4588e-10	2.8511e-08	11.8003		18.5	3.7887e-08	6.7086e-07	246.615
3.8	7.69749e-09	5.30354e-14	0.99669		19	3.4765e-09	7.3074e-10	0.97354		19	5.3187e-09	4.9598e-10	1.58024		19	6.7097e-07	5.8931e-07	20.624		19	8.8215e-08	7.2236e-08	31.4269		19	1.3447e-08	6.2286e-09	1.4862		3.8	5.42235e-09	4.07053e-14	1.02489		19	4.9646e-10	2.5621e-08	20.3236		19	1.1251e-09	3.5407e-08	14.5176		19	4.8078e-08	8.4734e-07	311.403
3.9	7.68847e-09	5.32911e-14	0.99552		19.5	4.1632e-09	1.2999e-09	1.01521		19.5	5.6676e-09	2.1015e-09	1.16849		19.5	8.6951e-07	7.6074e-07	27.4709		19.5	1.3511e-07	1.0937e-07	50.6245		19.5	2.0567e-08	1.1518e-08	1.86311		3.9	5.45519e-09	3.85846e-14	1.03109		19.5	9.3134e-10	4.2679e-08	33.7703		19.5	2.0535e-09	4.1709e-08	16.7932		19.5	1.095e-07	1.0676e-06	373.288
4	8.54094e-09	4.76977e-14	1.1059		20	6.5048e-09	2.4005e-09	1.45522		20	6.7848e-09	3.6545e-09	1.02569		20	1.0962e-06	9.633e-07	33.5651		20	1.9733e-07	1.5865e-07	76.0744		20	3.4734e-08	2.0895e-08	2.84933		4	5.47816e-09	3.93458e-14	1.03543		20	1.555e-09	4.6467e-08	36.33		20	3.8048e-09	4.8391e-08	18.8813		20	2.3669e-07	1.3253e-06	424.137
4.1	8.78122e-09	4.55057e-14	1.13702		20.5	9.3052e-09	4.4625e-09	1.71703		20.5	1.0432e-08	8.2209e-09	0.7245		20.5	1.34e-06	1.1872e-06	38.5911		20.5	2.7423e-07	2.2387e-07	99.0462		20.5	6.6524e-08	3.7424e-08	5.99143		4.1	5.4377e-09	4.02609e-14	1.02779		20.5	2.5398e-09	5.0349e-08	38.6736		20.5	8.3384e-09	7.3928e-08	27.7758		20.5	4.8748e-07	1.5643e-06	419.543
4.2	8.60082e-09	5.24404e-14	1.11366		21	1.453e-08	9.5042e-09	1.78195		21	1.9064e-08	1.5137e-08	1.28674		21	1.6056e-06	1.3786e-06	57.331		21	3.6494e-07	3.0576e-07	116.393		21	1.0634e-07	7.2232e-08	7.02253		4.2	5.42273e-09	4.20091e-14	1.02496		21	4.3005e-09	5.5192e-08	41.1669		21	1.4702e-08	1.1743e-07	43.5031		21	6.2629e-07	1.878e-06	487.683
4.3	8.50222e-09	4.03846e-14	1.10089		21.5	2.5274e-08	1.7797e-08	2.65104		21.5	4.195e-08	3.0637e-08	3.70688		21.5	1.8894e-06	1.6932e-06	49.5521		21.5	4.8899e-07	4.0704e-07	161.176		21.5	1.6954e-07	1.1795e-07	10.6219		4.3	5.42839e-09	3.875e-14	1.02603		21.5	7.728e-09	6.2021e-08	43.9184		21.5	2.659e-08	1.9218e-07	70.1238		21.5	8.2422e-07	2.2144e-06	541.633
4.4	8.34979e-09	4.37891e-14	1.08115		22	4.3488e-08	3.0994e-08	4.42987		22	1.0494e-07	6.9127e-08	11.7347		22	2.2073e-06	1.969e-06	60.1849		22	6.0574e-07	5.3464e-07	139.837		22	2.5273e-07	1.7777e-07	15.4336		4.4	5.40617e-09	3.84471e-14	1.02183		22	1.2301e-08	7.0969e-08	47.4574		22	4.5085e-08	1.7413e-07	54.6477		22	9.3291e-07	2.5847e-06	643.559
4.5	8.25307e-09	4.32287e-14	1.06863		22.5	8.2862e-08	5.9437e-08	8.30557		22.5	1.9976e-07	1.2778e-07	23.5854		22.5	2.5538e-06	2.2743e-06	70.5903		22.5	7.7895e-07	6.7357e-07	207.257		22.5	3.5873e-07	2.4321e-07	23.7845		4.5	5.39121e-09	4.25574e-14	1.019		22.5	1.9263e-08	8.2361e-08	51.0409		22.5	8.3885e-08	3.4162e-07	109.145		22.5	1.1996e-06	3.0127e-06	706.408
4.6	8.33166e-09	4.84538e-14	1.07881		23	1.3243e-07	9.6468e-08	12.7507		23	3.471e-07	2.2831e-07	38.9234		23	2.9281e-06	2.6085e-06	80.718		23	9.3883e-07	8.1524e-07	243.072		23	4.8268e-07	3.582e-07	25.6293		4.6	5.39197e-09	3.72179e-14	1.01914		23	2.9385e-08	9.8931e-08	56.2568		23	1.2881e-07	4.8287e-07	149.937		23	1.829e-06	3.4348e-06	625.641
4.7	8.06234e-09	4.54519e-14	1.04393		23.5	2.0754e-07	1.5194e-07	19.7135		23.5	6.1268e-07	3.7806e-07	76.8769		23.5	3.325e-06	2.9727e-06	88.9767		23.5	1.1174e-06	9.7842e-07	273.341		23.5	6.6287e-07	4.6658e-07	40.4143		4.7	5.44315e-09	3.58502e-14	1.02882		23.5	4.4441e-08	1.5371e-07	88.3893		23.5	1.9458e-07	6.0593e-07	174.198		23.5	1.9427e-06	3.8262e-06	733.837
4.8	8.02641e-09	4.35003e-14	1.03928		24	3.1057e-07	2.3126e-07	28.1201		24	8.6474e-07	6.4544e-07	71.8571		24	3.7427e-06	3.3229e-06	106.024		24	1.3217e-06	1.1634e-06	311.339		24	8.3136e-07	6.5302e-07	36.7186		4.8	5.50144e-09	3.6841e-14	1.03983		24	7.0087e-08	1.412e-07	57.5244		24	2.8334e-07	9.4993e-07	282.286		24	2.451e-06	4.2328e-06	694.213
4.9	7.94792e-09	4.32208e-14	1.02912		24.5	4.5432e-07	3.4299e-07	39.4731		24.5	1.1579e-06	9.0806e-07	81.864		24.5	4.2214e-06	3.719e-06	126.886		24.5	1.5368e-06	1.355e-06	357.557		24.5	1.009e-06	8.0758e-07	41.4706		4.9	5.46245e-09	3.63624e-14	1.03246		24.5	9.8952e-08	1.8291e-07	67.9149		24.5	4.0222e-07	1.5252e-06	475.558		24.5	2.8786e-06	4.7347e-06	723.161
5	7.95118e-09	4.49627e-14	1.02954		25	6.6189e-07	4.8213e-07	63.7357		25	1.4968e-06	1.2117e-06	93.4175		25	4.6742e-06	4.1708e-06	127.138		25	1.7814e-06	1.5597e-06	436.031		25	1.2022e-06	9.7371e-07	47.044		5	5.46939e-09	4.35509e-14	1.03378		25	1.3395e-07	2.2375e-07	72.6406		25	5.9194e-07	1.5993e-06	426.595		25	3.2235e-06	5.3025e-06	810.006
5.1	7.91725e-09	4.17692e-14	1.02515		25.5	8.5433e-07	6.8688e-07	59.371		25.5	1.8689e-06	1.5521e-06	103.804		25.5	5.1689e-06	4.669e-06	126.254		25.5	2.0033e-06	1.7926e-06	414.397		25.5	1.4267e-06	1.1654e-06	53.7993		5.1	5.4615e-09	3.66933e-14	1.03229		25.5	1.7863e-07	3.5648e-07	143.865		25.5	7.6991e-07	2.2283e-06	617.596		25.5	3.5343e-06	5.7595e-06	866.967
5.2	7.87652e-09	4.0083e-14	1.01987		26	1.0883e-06	8.7608e-07	75.2447		26	2.277e-06	1.9507e-06	106.917		26	5.7625e-06	5.1121e-06	164.265		26	2.282e-06	2.0364e-06	483.037		26	1.6632e-06	1.3703e-06	60.3055		5.2	5.42631e-09	3.52713e-14	1.02563		26	2.3182e-07	4.4724e-07	174.256		26	9.7189e-07	2.9478e-06	836.755		26	4.354e-06	6.3893e-06	792.98
5.3	7.91504e-09	4.22789e-14	1.02486		26.5	1.345e-06	1.0957e-06	88.3918		26.5	2.7267e-06	2.3706e-06	116.682		26.5	6.3198e-06	5.6774e-06	162.244		26.5	2.5852e-06	2.3062e-06	548.727		26.5	1.8848e-06	1.52e-06	75.109		5.3	5.41002e-09	3.90613e-14	1.02256		26.5	3.0258e-07	5.2151e-07	177.096		26.5	1.2005e-06	2.9654e-06	747.397		26.5	4.837e-06	7.0041e-06	844.331
5.4	7.80228e-09	3.94715e-14	1.01026		27	1.6361e-06	1.3374e-06	105.907		27	3.189e-06	2.8345e-06	116.157		27	6.9813e-06	6.2699e-06	179.671		27	2.8516e-06	2.5772e-06	539.68		27	2.1637e-06	1.8155e-06	71.6912		5.4	5.44616e-09	3.53753e-14	1.02939		27	3.6956e-07	5.9851e-07	185.201		27	1.4661e-06	3.4626e-06	845.474		27	5.4903e-06	7.7273e-06	871.565
5.5	7.77955e-09	3.81577e-14	1.00732		27.5	1.9596e-06	1.6207e-06	120.16		27.5	3.721e-06	3.3262e-06	129.362		27.5	7.7873e-06	6.9417e-06	213.564		27.5	3.1904e-06	2.877e-06	616.383		27.5	2.4618e-06	2.0662e-06	81.4505		5.5	5.45901e-09	3.35987e-14	1.03182		27.5	4.4855e-07	6.6771e-07	177.282		27.5	1.7441e-06	4.2027e-06	1041.16		27.5	6.1205e-06	8.2596e-06	833.422
5.6	7.85633e-09	4.14636e-14	1.01726		28	2.3033e-06	1.9355e-06	130.407		28	4.2949e-06	3.8647e-06	140.962		28	8.5547e-06	7.6937e-06	217.454		28	3.5406e-06	3.1975e-06	674.796		28	2.7545e-06	2.3219e-06	89.0684		5.6	5.48531e-09	3.94303e-14	1.03679		28	5.6382e-07	6.854e-07	98.3479		28	2.0745e-06	3.952e-06	795.08		28	7.5448e-06	9.7671e-06	865.838
5.7	7.76934e-09	4.06553e-14	1.00599		28.5	2.663e-06	2.2406e-06	149.766		28.5	4.9342e-06	4.4656e-06	153.544		28.5	9.4023e-06	8.4856e-06	231.521		28.5	3.9221e-06	3.5281e-06	774.904		28.5	3.0758e-06	2.5919e-06	99.6307		5.7	5.50307e-09	3.64213e-14	1.04014		28.5	6.869e-07	7.6733e-07	65.061		28.5	2.4063e-06	4.3754e-06	833.871		28.5	8.5578e-06	1.0655e-05	817.097
5.8	7.84202e-09	4.12785e-14	1.01541		29	3.0881e-06	2.5832e-06	179.017		29	5.8649e-06	5.3277e-06	176.022		29	1.0365e-05	9.3e-06	268.976		29	4.3571e-06	3.8969e-06	905.104		29	3.4067e-06	2.9093e-06	102.41		5.8	5.50449e-09	3.73327e-14	1.04041		29	8.0139e-07	8.7832e-07	62.2298		29	2.7523e-06	4.657e-06	806.599		29	9.1003e-06	1.1171e-05	806.772
5.9	7.83561e-09	3.83739e-14	1.01458		29.5	3.5352e-06	2.9462e-06	208.836		29.5	6.7447e-06	6.1033e-06	210.165		29.5	1.1309e-05	9.3442e-06	496.229		29.5	4.7544e-06	4.3244e-06	845.708		29.5	3.7513e-06	3.2197e-06	109.452		5.9	5.49596e-09	3.48219e-14	1.0388		29.5	6.2802e-07	1.0164e-06	314.166		29.5	3.1428e-06	5.85e-06	1146.44		29.5	9.8704e-06	1.1696e-05	711.278
6	7.83515e-09	4.09012e-14	1.01452		30	4.0125e-06	3.3993e-06	217.416		30	7.7304e-06	7.0245e-06	231.299		30	1.2375e-05	1.1201e-05	296.505		30	5.2999e-06	4.7723e-06	1037.66		30	4.0995e-06	3.538e-06	115.608		6	5.44481e-09	3.56345e-14	1.02913		30	1.0611e-06	1.1677e-06	86.2303		30	3.5414e-06	5.7926e-06	953.334		30	1.0557e-05	1.2485e-05	751.174
6.1	7.81174e-09	3.97424e-14	1.01149		30.5	4.5363e-06	3.8209e-06	253.652		30.5	8.8749e-06	8.1658e-06	232.348		30.5	1.3518e-05	1.209e-05	360.655		30.5	5.819e-06	5.2837e-06	1052.81		30.5	4.4194e-06	3.8639e-06	114.372		6.1	5.46238e-09	3.24807e-14	1.03245		30.5	1.2512e-06	1.4027e-06	122.551		30.5	3.9588e-06	5.9663e-06	850.132		30.5	1.1268e-05	1.3333e-05	804.551
6.2	7.79968e-09	3.6274e-14	1.00992		31	5.1437e-06	4.3323e-06	287.69		31	1.023e-05	9.4258e-06	263.509		31	1.47e-05	1.327e-05	361.16		31	6.309e-06	5.7987e-06	1003.64		31	4.7817e-06	4.2158e-06	116.514		6.2	5.49459e-09	3.25797e-14	1.03854		31	1.4374e-06	1.5817e-06	116.726		31	4.4273e-06	6.487e-06	872.238		31	1.187e-05	1.4721e-05	1110.79
6.3	7.79224e-09	3.73973e-14	1.00896		31.5	5.8144e-06	4.8218e-06	351.936		31.5	1.1709e-05	1.0813e-05	293.588		31.5	1.604e-05	1.4468e-05	397.023		31.5	6.838e-06	6.3505e-06	958.797		31.5	5.2345e-06	4.5992e-06	130.803		6.3	5.48503e-09	3.12411e-14	1.03673		31.5	1.6857e-06	1.7493e-06	51.447		31.5	4.9037e-06	7.0566e-06	911.706		31.5	1.3004e-05	1.6238e-05	1260.01
6.4	7.74748e-09	3.95208e-14	1.00316		32	6.4051e-06	5.4605e-06	334.917		32	1.3467e-05	1.251e-05	313.576		32	1.732e-05	1.5648e-05	422.279		32	7.5494e-06	6.9452e-06	1188.32		32	5.6367e-06	5.0433e-06	122.176		6.4	5.50208e-09	3.5564e-14	1.03996		32	1.9399e-06	1.9838e-06	35.5114		32	5.5248e-06	7.3776e-06	784.62		32	1.404e-05	1.6764e-05	1061.31
6.5	7.77837e-09	3.53132e-14	1.00717		32.5	7.07e-06	6.0009e-06	379.06		32.5	1.5439e-05	1.4247e-05	390.577		32.5	1.8704e-05	1.6992e-05	432.382		32.5	8.1095e-06	7.6058e-06	990.658		32.5	6.1753e-06	5.4189e-06	155.736		6.5	5.46964e-09	3.58181e-14	1.03383		32.5	2.2081e-06	2.5557e-06	281.179		32.5	5.9806e-06	8.4603e-06	1050.1		32.5	1.4639e-05	1.8234e-05	1400.66
6.6	7.79292e-09	3.83618e-14	1.00905		33	7.7196e-06	6.6771e-06	369.629		33	1.7623e-05	1.6392e-05	403.356		33	2.0281e-05	1.8193e-05	527.344		33	8.9304e-06	8.3411e-06	1159.01		33	6.7055e-06	5.8676e-06	172.516		6.6	5.51252e-09	3.54806e-14	1.04193		33	2.5062e-06	2.916e-06	331.493		33	6.5445e-06	8.4406e-06	802.957		33	1.556e-05	1.8126e-05	999.748
6.7	7.76486e-09	3.18866e-14	1.00542		33.5	8.5364e-06	7.3282e-06	428.379		33.5	2.0046e-05	1.8722e-05	433.829		33.5	2.1874e-05	1.9473e-05	606.395		33.5	9.7094e-06	9.1522e-06	1095.88		33.5	7.1791e-06	6.3589e-06	168.872		6.7	5.54236e-09	3.35091e-14	1.04757		33.5	2.8606e-06	3.3368e-06	385.205		33.5	7.0559e-06	9.5947e-06	1075.13		33.5	1.6674e-05	1.9243e-05	1000.92
6.8	7.76361e-09	3.37249e-14	1.00525		34	9.4299e-06	8.193e-06	438.555		34	2.2577e-05	2.1112e-05	480.03		34	2.3513e-05	2.0947e-05	648.067		34	1.0665e-05	1.0027e-05	1254.79		34	7.7386e-06	6.807e-06	191.808		6.8	5.54547e-09	3.02755e-14	1.04816		34	3.2129e-06	3.7416e-06	427.673		34	7.6476e-06	9.5792e-06	817.99		34	1.7483e-05	2.0327e-05	1108.06
6.9	7.79134e-09	3.80721e-14	1.00884		34.5	1.0253e-05	8.986e-06	449.227		34.5	2.5419e-05	2.3941e-05	484.29		34.5	2.508e-05	2.2509e-05	649.33		34.5	1.1615e-05	1.0904e-05	1398.37		34.5	8.2563e-06	7.354e-06	185.775		6.9	5.45943e-09	3.40409e-14	1.0319		34.5	3.5931e-06	4.1199e-06	426.136		34.5	8.2802e-06	1.0548e-05	960.364		34.5	1.8439e-05	2.1718e-05	1277.54
7	7.81361e-09	3.67933e-14	1.01173		35	1.1218e-05	9.6947e-06	540.101		35	2.8922e-05	2.7018e-05	623.875		35	2.6841e-05	2.3944e-05	731.664		35	1.2711e-05	1.193e-05	1536.04		35	8.9058e-06	7.9277e-06	201.382		7	5.43509e-09	3.35477e-14	1.0273		35	4.0455e-06	4.6062e-06	453.559		35	8.9607e-06	1.0677e-05	726.816		35	1.947e-05	2.2647e-05	1237.8
7.1	7.80424e-09	3.6426e-14	1.01051		35.5	1.2094e-05	1.0558e-05	544.604		35.5	3.2161e-05	3.057e-05	521.316		35.5	2.867e-05	2.5877e-05	705.398		35.5	1.3978e-05	1.309e-05	1746.49		35.5	9.5535e-06	8.4273e-06	231.874		7.1	5.46189e-09	3.20012e-14	1.03236		35.5	4.4872e-06	5.2067e-06	582.014		35.5	9.6604e-06	1.1137e-05	625.308		35.5	2.0054e-05	2.4172e-05	1604.43
7.2	7.78526e-09	4.14963e-14	1.00806		36	1.3248e-05	1.1498e-05	620.48		36	3.5645e-05	3.4016e-05	533.767		36	3.0526e-05	2.7168e-05	848.094		36	1.5309e-05	1.4139e-05	2301.11		36	1.0347e-05	9.0122e-06	274.823		7.2	5.47166e-09	3.53966e-14	1.03421		36	5.1279e-06	5.674e-06	441.748		36	1.039e-05	1.4536e-05	1755.74		36	2.1654e-05	2.4521e-05	1117.02
7.3	7.71589e-09	3.13892e-14	0.99907		36.5	1.4298e-05	1.2545e-05	621.543		36.5	3.9542e-05	3.7942e-05	524.265		36.5	3.2549e-05	2.8945e-05	910.224		36.5	1.6063e-05	1.5422e-05	1260.69		36.5	1.1026e-05	9.6682e-06	279.559		7.3	5.47911e-09	3.6593e-14	1.03561		36.5	5.6102e-06	6.1751e-06	456.956		36.5	1.121e-05	1.4466e-05	1378.84		36.5	2.2706e-05	2.5671e-05	1155.2
7.4	7.73911e-09	3.88628e-14	1.00208		37	1.5618e-05	1.364e-05	701.319		37	4.3526e-05	4.2128e-05	458.077		37	3.478e-05	3.0701e-05	1030.19		37	1.7355e-05	1.6728e-05	1233.16		37	1.1812e-05	1.0275e-05	316.454		7.4	5.48862e-09	3.61276e-14	1.03741		37	6.1893e-06	6.6368e-06	361.989		37	1.1957e-05	1.4967e-05	1274.67		37	2.3598e-05	2.6867e-05	1273.65
7.5	7.74542e-09	3.70437e-14	1.0029		37.5	1.6849e-05	1.4622e-05	789.605		37.5	4.7746e-05	4.6287e-05	478.064		37.5	3.6438e-05	3.2807e-05	917.043		37.5	1.8873e-05	1.7867e-05	1978.56		37.5	1.2407e-05	1.1026e-05	284.335		7.5	5.43433e-09	3.83077e-14	1.02715		37.5	6.8845e-06	7.4137e-06	428.078		37.5	1.2766e-05	1.5818e-05	1292.46		37.5	2.4691e-05	2.8586e-05	1517.54
7.6	7.73868e-09	3.8081e-14	1.00203		38	1.8449e-05	1.5799e-05	939.584		38	5.2814e-05	5.1435e-05	451.851		38	3.8642e-05	3.4713e-05	992.306		38	2.0392e-05	1.9332e-05	2084.77		38	1.3281e-05	1.164e-05	337.867		7.6	5.47151e-09	3.91344e-14	1.03418		38	7.5486e-06	8.2902e-06	599.891		38	1.3544e-05	1.6449e-05	1230.2		38	2.6068e-05	2.9776e-05	1444.69
7.7	7.74515e-09	3.55791e-14	1.00286		38.5	2.0069e-05	1.712e-05	1045.6		38.5	5.7516e-05	5.5966e-05	507.882		38.5	4.1088e-05	3.6933e-05	1049.38		38.5	2.2168e-05	2.091e-05	2474.19		38.5	1.4121e-05	1.2394e-05	355.574		7.7	5.87049e-09	3.41617e-14	1.10959		38.5	8.0411e-06	8.8823e-06	680.459		38.5	1.4385e-05	1.759e-05	1357.25		38.5	2.7415e-05	3.1718e-05	1676.51
7.8	7.73673e-09	3.61193e-14	1.00177		39	2.1131e-05	1.8366e-05	980.358		39	6.2488e-05	6.0659e-05	599.301		39	4.3005e-05	3.882e-05	1056.96		39	2.3705e-05	2.2481e-05	2407.32		39	1.4969e-05	1.3168e-05	370.81		7.8	5.76035e-09	4.22302e-14	1.08877		39	8.8323e-06	9.9144e-06	875.327		39	1.5222e-05	1.8175e-05	1250.53		39	2.808e-05	3.1814e-05	1454.82
7.9	7.72213e-09	3.58816e-14	0.99988		39.5	2.2852e-05	1.9432e-05	1212.59		39.5	6.8177e-05	6.5e-05	1040.99		39.5	4.5448e-05	4.1054e-05	1109.75		39.5	2.5201e-05	2.422e-05	1929.39		39.5	1.5858e-05	1.3872e-05	408.9		7.9	5.69647e-09	4.35283e-14	1.0767		39.5	9.5529e-06	1.0722e-05	945.702		39.5	1.6055e-05	1.9303e-05	1375.46		39.5	3.0058e-05	3.3376e-05	1292.74
8	7.73585e-09	3.56514e-14	1.00166		40	2.4431e-05	2.1226e-05	1136.36		40	7.2478e-05	7.0465e-05	659.591		40	4.7534e-05	4.3147e-05	1107.98		40	2.7451e-05	2.5701e-05	3441.83		40	1.7026e-05	1.4837e-05	450.695		8	5.67852e-09	4.52211e-14	1.0733		40	1.0136e-05	1.1679e-05	1248.16		40	1.6948e-05	2.335e-05	2711.11		40	3.0455e-05	3.4865e-05	1718.19
8.1	7.77848e-09	3.13535e-14	1.00718		40.5	2.6179e-05	2.2706e-05	1231.39		40.5	7.8209e-05	7.4825e-05	1108.82		40.5	5.0302e-05	4.58e-05	1137.02		40.5	3.0403e-05	2.7518e-05	5674.11		40.5	1.7807e-05	1.5531e-05	468.608		8.1	5.62371e-09	4.3698e-14	1.06294		40.5	1.0798e-05	1.2193e-05	1128.44		40.5	1.8029e-05	2.4693e-05	2822.06		40.5	3.2427e-05	3.5225e-05	1090.14
8.2	7.81634e-09	3.71783e-14	1.01208		41	2.7798e-05	2.4571e-05	1144.16		41	8.3535e-05	8.1086e-05	802.453		41	5.2959e-05	4.7794e-05	1304.47		41	3.1791e-05	2.9462e-05	4580.59		41	1.8766e-05	1.649e-05	468.608		8.2	5.58683e-09	3.96075e-14	1.05598		41	1.1758e-05	1.3213e-05	1176.97		41	1.9065e-05	2.4349e-05	2237.66		41	3.3632e-05	3.7644e-05	1563.13
8.3	7.74168e-09	3.25268e-14	1.00241		41.5	2.9682e-05	2.6363e-05	1176.78		41.5	8.9498e-05	8.7034e-05	807.368		41.5	5.5266e-05	4.9792e-05	1382.51		41.5	3.3733e-05	3.1221e-05	4940.51		41.5	1.9605e-05	1.7348e-05	464.696		8.3	5.59104e-09	4.90138e-14	1.05677		41.5	1.2447e-05	1.4359e-05	1546.65		41.5	2.0129e-05	2.5321e-05	2198.7		41.5	3.4113e-05	3.8026e-05	1524.56
8.4	7.23547e-09	3.42271e-14	0.93687		42	3.194e-05	2.8404e-05	1253.72		42	9.5595e-05	9.2502e-05	1013.47		42	5.7211e-05	5.2378e-05	1220.62		42	3.5698e-05	3.2975e-05	5355.49		42	2.05e-05	1.8377e-05	437.107		8.4	5.5667e-09	4.55588e-14	1.05217		42	1.3295e-05	1.5142e-05	1494.07		42	2.0928e-05	2.4925e-05	1692.64		42	3.5396e-05	4.03e-05	1910.66
8.5	7.45221e-09	3.6028e-14	0.96493		42.5	3.313e-05	3.0088e-05	1078.57		42.5	0.00010124	9.8409e-05	927.622		42.5	6.0835e-05	5.505e-05	1461.06		42.5	3.7836e-05	3.5061e-05	5457.77		42.5	2.1726e-05	1.9303e-05	498.874		8.5	5.56234e-09	5.17391e-14	1.05134		42.5	1.4013e-05	1.63e-05	1849.99		42.5	2.2396e-05	2.7253e-05	2056.83		42.5	3.6835e-05	4.101e-05	1626.64
8.6	7.47574e-09	3.78392e-14	0.96798		43	3.4986e-05	3.215e-05	1005.53		43	0.00010817	0.00010382	1425.35		43	6.2956e-05	5.6853e-05	1541.37		43	4.0264e-05	3.7253e-05	5921.92		43	2.2545e-05	2.0296e-05	463.049		8.6	5.75512e-09	5.31416e-14	1.08778		43	1.5562e-05	1.7345e-05	1442.3		43	2.3587e-05	2.7605e-05	1701.54		43	3.7942e-05	4.2448e-05	1755.6
8.7	7.48018e-09	3.11855e-14	0.96856		43.5	3.6614e-05	3.3718e-05	1026.81		43.5	0.00011674	0.00011049	2047.91		43.5	6.5741e-05	5.886e-05	1737.86		43.5	4.2415e-05	3.9283e-05	6159.9		43.5	2.3569e-05	2.1245e-05	478.491		8.7	5.76523e-09	5.83075e-14	1.08969		43.5	1.6791e-05	1.8571e-05	1439.87		43.5	2.41e-05	2.7836e-05	1582.11		43.5	3.9058e-05	4.5141e-05	2370.02
8.8	7.52487e-09	3.17014e-14	0.97434		44	3.882e-05	3.5814e-05	1065.81		44	0.00012364	0.00011693	2198.64		44	6.8723e-05	6.172e-05	1768.67		44	4.5447e-05	4.189e-05	6995.77		44	2.5028e-05	2.2284e-05	564.965		8.8	5.70063e-09	6.18785e-14	1.07748		44	1.7613e-05	1.9572e-05	1584.66		44	2.5887e-05	2.844e-05	1081.14		44	4.1658e-05	4.6193e-05	1766.9
8.9	7.58998e-09	3.70349e-14	0.98277		44.5	4.1135e-05	3.8311e-05	1001.28		44.5	0.00013022	0.00012458	1848.03		44.5	7.1453e-05	6.4951e-05	1642.14		44.5	4.6983e-05	4.3776e-05	6307.41		44.5	2.5376e-05	2.3357e-05	415.694		8.9	5.86733e-09	6.79495e-14	1.10899		44.5	1.9201e-05	2.0755e-05	1257.05		44.5	2.6108e-05	2.929e-05	1347.51		44.5	4.2498e-05	4.5516e-05	1175.85
9	7.60525e-09	3.90565e-14	0.98475		45	4.3512e-05	4.0002e-05	1244.51		45	0.00013784	0.00013213	1870.97		45	7.4095e-05	6.6849e-05	1830.05		45	4.8966e-05	4.6842e-05	4177.4		45	2.7244e-05	2.4451e-05	575.054		9	5.82779e-09	7.11411e-14	1.10151		45	2.0477e-05	2.2194e-05	1388.91		45	2.8117e-05	3.1322e-05	1357.25		45	4.3038e-05	4.9046e-05	2340.8
9.1	7.6079e-09	3.47022e-14	0.98509		45.5	4.6719e-05	4.1943e-05	1693.38		45.5	0.00014498	0.00013839	2159.32		45.5	7.6747e-05	6.9239e-05	1896.22		45.5	5.2237e-05	4.8912e-05	6539.49		45.5	2.8427e-05	2.5269e-05	650.204		9.1	5.74678e-09	7.4763e-14	1.0862		45.5	2.1772e-05	2.4034e-05	1829.77		45.5	2.9097e-05	3.3263e-05	1764.21		45.5	4.4731e-05	5.0713e-05	2330.67
9.2	7.56606e-09	3.6011e-14	0.97967		46	4.8982e-05	4.3771e-05	1847.61		46	0.00015195	0.00014536	2159.32		46	7.9277e-05	7.248e-05	1716.65		46	5.5916e-05	5.1799e-05	8097.16		46	2.917e-05	2.6504e-05	548.905		9.2	5.73783e-09	8.44349e-14	1.08451		46	2.2814e-05	2.5309e-05	2018.24		46	3.0434e-05	3.3441e-05	1273.4		46	4.5037e-05	5.0645e-05	2184.95
9.3	7.5492e-09	3.7758e-14	0.97749		46.5	5.2232e-05	4.649e-05	2035.88		46.5	0.00015986	0.00015473	1680.92		46.5	8.2929e-05	7.5211e-05	1949.25		46.5	5.8569e-05	5.5286e-05	6456.88		46.5	3.018e-05	2.7474e-05	557.141		9.3	5.66868e-09	8.87969e-14	1.07144		46.5	2.4087e-05	2.6458e-05	1917.94		46.5	3.1816e-05	3.3729e-05	810.114		46.5	4.677e-05	5.2401e-05	2193.91
9.4	7.56215e-09	3.76322e-14	0.97917		47	5.4094e-05	4.8753e-05	1893.7		47	0.0001668	0.00016333	1137		47	8.5951e-05	7.7918e-05	2028.81		47	6.0382e-05	5.7506e-05	5656.41		47	3.1423e-05	2.862e-05	577.113		9.4	5.67532e-09	9.61061e-14	1.07269		47	2.5988e-05	2.7442e-05	1176.16		47	3.3237e-05	3.548e-05	949.862		47	4.7517e-05	5.4374e-05	2671.58
9.5	7.68902e-09	4.32847e-14	0.99559		47.5	5.6053e-05	5.0977e-05	1799.75		47.5	0.00017422	0.00016869	1811.99		47.5	9.081e-05	8.0641e-05	2568.28		47.5	6.3488e-05	6.0649e-05	5583.64		47.5	3.2466e-05	2.9823e-05	544.17		9.5	5.66832e-09	1.11891e-13	1.07137		47.5	2.7197e-05	2.8983e-05	1444.72		47.5	3.4102e-05	3.6564e-05	1042.6		47.5	4.9224e-05	5.5561e-05	2468.98
9.6	7.66184e-09	4.22005e-14	0.99207		48	5.9685e-05	5.3534e-05	2180.9		48	0.0001825	0.00017672	1893.91		48	9.3263e-05	8.47e-05	2162.67		48	6.6011e-05	6.3596e-05	4749.73		48	3.369e-05	3.1185e-05	515.757		9.6	5.60891e-09	1.2448e-13	1.06014		48	2.8207e-05	3.0468e-05	1828.96		48	3.5399e-05	3.6808e-05	596.681		48	5.0059e-05	5.7839e-05	3031.19
9.7	7.6767e-09	4.38333e-14	0.994		48.5	6.2394e-05	5.5717e-05	2367.4		48.5	0.00018789	0.00018353	1428.62		48.5	9.5891e-05	8.7066e-05	2228.84		48.5	6.9253e-05	6.608e-05	6240.54		48.5	3.472e-05	3.2357e-05	486.52		9.7	5.62052e-09	1.3149e-13	1.06233		48.5	2.9932e-05	3.1697e-05	1427.73		48.5	3.6719e-05	4e-05	1389.43		48.5	5.1235e-05	5.9003e-05	3026.52
9.8	7.66367e-09	4.07248e-14	0.99231		49	6.5672e-05	5.7302e-05	2967.67		49	0.00019744	0.00019164	1900.46		49	9.8505e-05	9.0699e-05	1971.48		49	7.1356e-05	6.9661e-05	3333.66		49	3.5429e-05	3.353e-05	390.987		9.8	5.60707e-09	1.39122e-13	1.05979		49	3.1196e-05	3.2844e-05	1333.09		49	3.8988e-05	4.0237e-05	528.924		49	5.3436e-05	6.1733e-05	3232.62
9.9	7.61824e-09	4.19806e-14	0.98643		49.5	6.8737e-05	5.9663e-05	3217.28		49.5	0.00020557	0.00019893	2175.7		49.5	0.00010248	9.2902e-05	2419.01		49.5	7.3922e-05	7.2137e-05	3510.67		49.5	3.6215e-05	3.4465e-05	360.309		9.9	5.64209e-09	1.57106e-13	1.0664		49.5	3.3559e-05	3.4196e-05	515.279		49.5	3.9796e-05	4.2295e-05	1058.27		49.5	5.5861e-05	6.3951e-05	3151.97
10	7.63685e-09	4.99189e-14	0.98884		50	7.0163e-05	6.2566e-05	2693.59		50	0.00021198	0.00020721	1562.97		50	0.00010687	9.634e-05	2659.45		50	7.7254e-05	7.5809e-05	2841.97		50	3.8119e-05	3.6031e-05	429.9		10	5.61889e-09	1.78412e-13	1.06202		50	3.3736e-05	3.5171e-05	1160.79		50	4.0652e-05	4.2683e-05	860.084		50	5.6528e-05	6.399e-05	2907.29
10.1	7.72114e-09	4.63075e-14	0.99975																											10.1	5.59656e-09	1.85523e-13	1.05779
10.2	8.00996e-09	4.66563e-14	1.03715																											10.2	5.58852e-09	2.16678e-13	1.05627
10.3	8.00545e-09	4.6739e-14	1.03657																											10.3	5.59523e-09	2.34536e-13	1.05754
10.4	7.94599e-09	5.01578e-14	1.02887																											10.4	5.60681e-09	2.55328e-13	1.05972
10.5	7.85639e-09	5.51675e-14	1.01726																											10.5	5.58442e-09	2.79996e-13	1.05549
10.6	7.81634e-09	5.76287e-14	1.01208																											10.6	5.57903e-09	3.08899e-13	1.05446
10.7	7.80631e-09	5.95391e-14	1.01078																											10.7	5.56544e-09	3.47672e-13	1.05189
10.8	7.76129e-09	6.62946e-14	1.00495																											10.8	5.58077e-09	3.74621e-13	1.05478
10.9	7.79305e-09	7.1113e-14	1.00906																											10.9	5.54547e-09	4.26882e-13	1.04811
11	7.63085e-09	7.88033e-14	0.98806																											11	5.53955e-09	4.67844e-13	1.04698
11.1	7.66068e-09	8.77169e-14	0.99192																											11.1	5.55773e-09	5.20836e-13	1.05041
11.2	7.67212e-09	9.43488e-14	0.9934																											11.2	5.55445e-09	5.79918e-13	1.04978
11.3	7.67816e-09	1.05077e-13	0.99418																											11.3	5.56351e-09	6.27555e-13	1.05149
11.4	7.73741e-09	1.16267e-13	1.00185																											11.4	5.54719e-09	7.07152e-13	1.0484
11.5	7.72842e-09	1.28407e-13	1.00069																											11.5	5.58612e-09	8.02498e-13	1.05574
11.6	7.73152e-09	1.42038e-13	1.00108																											11.6	5.53991e-09	9.08462e-13	1.04699
11.7	7.69527e-09	1.66309e-13	0.99639																											11.7	5.59655e-09	1.01706e-12	1.05768
11.8	7.61444e-09	1.91887e-13	0.98592																											11.8	5.56782e-09	1.14783e-12	1.05224
11.9	7.65168e-09	2.23481e-13	0.99074																											11.9	5.55855e-09	1.25972e-12	1.05047
12	7.70465e-09	2.62273e-13	0.99759																											12	5.56566e-09	1.42242e-12	1.05179
12.1	7.6644e-09	3.09743e-13	0.99237																											12.1	5.53003e-09	1.60945e-12	1.04503
12.2	7.66304e-09	3.58433e-13	0.99219																											12.2	5.54646e-09	1.79346e-12	1.04811
12.3	7.70762e-09	4.28584e-13	0.99795																											12.3	5.56581e-09	1.99694e-12	1.05174
12.4	8.63189e-09	5.1198e-13	1.11762																											12.4	5.56234e-09	2.22801e-12	1.05106
12.5	8.56789e-09	6.12427e-13	1.10932																											12.5	5.51655e-09	2.47556e-12	1.04237
12.6	8.36849e-09	7.40387e-13	1.08348																											12.6	5.52514e-09	2.81802e-12	1.04395
12.7	8.22861e-09	9.32812e-13	1.06535																											12.7	5.57185e-09	3.16763e-12	1.05273
12.8	8.08727e-09	1.15603e-12	1.04702																											12.8	5.54707e-09	3.5549e-12	1.048
12.9	8.119e-09	1.42095e-12	1.05109																											12.9	5.53423e-09	4.00279e-12	1.04551
13	8.0336e-09	1.7405e-12	1.03999																											13	5.5509e-09	4.47479e-12	1.0486
13.1	8.02391e-09	2.14132e-12	1.03868																											13.1	5.55493e-09	4.40389e-12	1.04937
13.2	8.09506e-09	2.62809e-12	1.04784																											13.2	5.52335e-09	5.56715e-12	1.04325
13.3	8.18837e-09	3.22621e-12	1.05984																											13.3	5.58085e-09	6.71221e-12	1.05397
13.4	8.24469e-09	4.00063e-12	1.06703																											13.4	5.56388e-09	7.87559e-12	1.05061
13.5	8.37881e-09	3.76221e-12	1.08443																											13.5	5.57704e-09	9.17392e-12	1.05292
13.6	8.51665e-09	5.72551e-12	1.10202																											13.6	5.62328e-09	1.08496e-11	1.06144
13.7	9.18414e-09	7.96461e-12	1.18816																											13.7	5.64219e-09	1.24337e-11	1.06481
13.8	1.02209e-08	1.06034e-11	1.32206																											13.8	5.64944e-09	1.45754e-11	1.0659
13.9	1.05566e-08	1.3835e-11	1.36511																											13.9	5.65239e-09	1.71921e-11	1.06611
14	1.09543e-08	1.78433e-11	1.41609																											14	5.69395e-09	1.97703e-11	1.07362
14.1	1.09965e-08	2.28292e-11	1.42091																											14.1	5.72924e-09	2.33893e-11	1.07982
14.2	1.15923e-08	2.91657e-11	1.49723																											14.2	5.68681e-09	2.79492e-11	1.0712
14.3	1.31161e-08	3.71797e-11	1.6935																											14.3	5.74584e-09	3.3311e-11	1.08165
14.4	1.47103e-08	4.74594e-11	1.8986																											14.4	5.82905e-09	4.01385e-11	1.09648
14.5	1.76095e-08	5.59827e-11	2.27288																											14.5	5.87368e-09	4.82184e-11	1.10385
14.6	1.87477e-08	8.32552e-11	2.41674																											14.6	5.80775e-09	5.51963e-11	1.09047
14.7	2.07947e-08	1.14801e-10	2.6777																											14.7	5.97343e-09	7.82627e-11	1.11875
14.8	2.41561e-08	1.53826e-10	3.10789																											14.8	6.04185e-09	1.02689e-10	1.12847
14.9	2.84072e-08	2.01459e-10	3.65217																											14.9	6.2195e-09	1.31547e-10	1.15825
15	3.43952e-08	2.61614e-10	4.41973																											15	6.41092e-09	1.68994e-10	1.18951
15.1	3.93797e-08	3.37864e-10	5.05527																											15.1	6.60904e-09	2.15624e-10	1.22082
15.2	4.53659e-08	4.32386e-10	5.81814																											15.2	6.79908e-09	2.72326e-10	1.24928
15.3	6.74662e-08	5.36121e-10	8.66633																											15.3	7.02697e-09	3.44754e-10	1.28282
15.4	7.65928e-08	7.13262e-10	9.82514																											15.4	7.36355e-09	4.42376e-10	1.33359
15.5	8.30269e-08	9.31814e-10	10.6299																											15.5	7.78514e-09	5.22417e-10	1.40275
15.6	9.27471e-08	1.20306e-09	11.8534																											15.6	8.27229e-09	7.00845e-10	1.47135
15.7	1.00656e-07	1.53971e-09	12.8339																											15.7	8.93836e-09	9.09131e-10	1.56983
15.8	1.16956e-07	1.94822e-09	14.8916																											15.8	9.65636e-09	1.22875e-09	1.66349
15.9	1.24264e-07	2.44617e-09	15.7734																											15.9	1.04254e-08	1.57038e-09	1.7639
16	1.45031e-07	3.06409e-09	18.3824																											16	1.1324e-08	1.93312e-09	1.88602
16.1	1.68222e-07	3.80511e-09	21.2892																											16.1	1.24189e-08	2.44358e-09	2.02581
16.2	1.88221e-07	4.71698e-09	23.7607																											16.2	1.35741e-08	3.04058e-09	2.16559
16.3	2.01493e-07	5.57526e-09	25.3681																											16.3	1.49421e-08	3.82583e-09	2.32084
16.4	2.19251e-07	6.9081e-09	27.4948																											16.4	1.63939e-08	4.7673e-09	2.47138
16.5	2.71466e-07	8.54144e-09	34.0444																											16.5	1.81315e-08	5.64407e-09	2.68443
16.6	2.99688e-07	1.0443e-08	37.4524																											16.6	2.0136e-08	6.87866e-09	2.90087
16.7	3.56661e-07	1.26505e-08	44.5437																											16.7	2.23534e-08	8.43496e-09	3.1152
16.8	3.89494e-07	1.5131e-08	48.4738																											16.8	2.45517e-08	1.02438e-08	3.2927
16.9	4.21849e-07	1.80472e-08	52.2856																											16.9	2.73402e-08	1.22384e-08	3.55732
17	4.41426e-07	2.11914e-08	54.4134																											17	3.0122e-08	1.44648e-08	3.79015
17.1	4.74987e-07	2.49267e-08	58.2753																											17.1	3.35493e-08	1.70658e-08	4.09574
17.2	5.10892e-07	2.91678e-08	62.3752																											17.2	3.67189e-08	1.98804e-08	4.32449
17.3	5.55385e-07	3.39321e-08	67.5194																											17.3	4.07856e-08	2.29276e-08	4.69218
17.4	6.1761e-07	3.93138e-08	74.8798																											17.4	4.52429e-08	2.63912e-08	5.07895
17.5	6.59498e-07	4.54467e-08	79.5094																											17.5	5.00713e-08	3.07033e-08	5.42419
17.6	7.18725e-07	5.10077e-08	86.4583																											17.6	5.53723e-08	3.51191e-08	5.84511
17.7	8.20602e-07	5.86231e-08	98.6636																											17.7	6.11687e-08	4.02386e-08	6.26709
17.8	8.88961e-07	6.73404e-08	106.386																											17.8	6.75101e-08	4.58915e-08	6.7219
17.9	8.9799e-07	7.70058e-08	106.304																											17.9	7.41006e-08	5.04316e-08	7.37014
18	9.46387e-07	8.78407e-08	111.167																											18	8.19843e-08	5.72251e-08	7.96638
18.1	1.0184e-06	9.9883e-08	118.933																											18.1	9.02538e-08	6.48845e-08	8.52162
18.2	1.10239e-06	1.1338e-07	128.06																											18.2	9.8455e-08	7.30284e-08	9.00025
18.3	1.1436e-06	1.28564e-07	131.43																											18.3	1.08069e-07	8.28251e-08	9.52847
18.4	1.22236e-06	1.45339e-07	139.456																											18.4	1.18233e-07	9.23909e-08	10.1908
18.5	1.25773e-06	1.64458e-07	141.561																											18.5	1.29297e-07	1.03151e-07	10.8661
18.6	1.36213e-06	1.8576e-07	152.32																											18.6	1.40942e-07	1.14799e-07	11.5346
18.7	1.43087e-06	2.09612e-07	158.133																											18.7	1.53285e-07	1.27421e-07	12.2068
18.8	1.45858e-06	2.36197e-07	158.278																											18.8	1.66266e-07	1.40684e-07	12.9152
18.9	1.50685e-06	2.66438e-07	160.613																											18.9	1.80084e-07	1.5615e-07	13.4922
19	1.6103e-06	2.9996e-07	169.667																											19	1.95275e-07	1.71737e-07	14.3123
19.1	1.71061e-06	3.37288e-07	177.822																											19.1	2.10895e-07	1.89104e-07	14.9795
19.2	1.93541e-06	3.79453e-07	201.47																											19.2	2.29093e-07	2.08103e-07	15.9193
19.3	2.05762e-06	4.25872e-07	211.284																											19.3	2.46769e-07	2.26782e-07	16.8026
19.4	2.12571e-06	4.77542e-07	213.411																											19.4	2.66044e-07	2.49144e-07	17.5036
19.5	2.29295e-06	5.28115e-07	228.517																											19.5	2.85694e-07	2.71406e-07	18.2883
19.6	2.3225e-06	5.91023e-07	224.197																											19.6	3.07832e-07	2.96765e-07	19.1361
19.7	2.54891e-06	6.62171e-07	244.301																											19.7	3.30439e-07	3.2126e-07	20.1859
19.8	2.51462e-06	7.38771e-07	229.943																											19.8	3.50899e-07	3.48876e-07	20.4195
19.9	2.75455e-06	8.23176e-07	250.081																											19.9	3.7717e-07	3.78079e-07	21.5427
20	2.90034e-06	9.15548e-07	256.997																											20	4.04188e-07	4.09441e-07	22.5227
20.1	2.94736e-06	1.01573e-06	250.114																											20.1	4.3536e-07	4.42023e-07	24.1275
20.2	3.18245e-06	1.12439e-06	266.485																											20.2	4.66874e-07	4.78249e-07	25.3174
20.3	3.69877e-06	1.23947e-06	318.439																											20.3	4.99502e-07	5.11535e-07	27.1047
20.4	3.8665e-06	1.36493e-06	323.912																											20.4	5.34127e-07	5.52354e-07	28.2785
20.5	4.43311e-06	1.49716e-06	380.156																											20.5	5.71655e-07	5.97165e-07	29.4754
20.6	4.25942e-06	1.63734e-06	339.517																											20.6	6.12348e-07	6.4057e-07	31.4558
20.7	4.62684e-06	1.78458e-06	368.024																											20.7	6.55192e-07	6.84933e-07	33.7166
20.8	4.58801e-06	1.93733e-06	343.219																											20.8	7.00149e-07	7.37095e-07	35.3506
20.9	5.11143e-06	2.09823e-06	390.159																											20.9	7.4899e-07	7.95185e-07	36.9391
21	5.45919e-06	2.26121e-06	414.085																											21	8.01131e-07	8.50872e-07	39.4675
21.1	5.9785e-06	2.42823e-06	459.702																											21.1	8.53133e-07	9.0849e-07	41.7148
21.2	5.89215e-06	2.60123e-06	426.119																											21.2	9.12667e-07	9.73962e-07	44.3523
21.3	6.21417e-06	2.77182e-06	445.727																											21.3	9.73419e-07	1.04247e-06	46.8203
21.4	6.32993e-06	2.95005e-06	437.638																											21.4	1.03523e-06	1.12051e-06	48.2358
21.5	7.05621e-06	3.13234e-06	508.077																											21.5	1.10116e-06	1.19735e-06	50.5863
21.6	7.79522e-06	3.32255e-06	579.136																											21.6	1.17467e-06	1.28158e-06	53.3973
21.7	7.97319e-06	3.51368e-06	577.433																											21.7	1.25258e-06	1.37082e-06	56.3805
21.8	7.7067e-06	3.71308e-06	517.108																											21.8	1.33602e-06	1.46115e-06	60.2681
21.9	8.32549e-06	3.91763e-06	570.744																											21.9	1.42108e-06	1.56404e-06	62.8075
22	9.24299e-06	4.12598e-06	662.568																											22	1.51415e-06	1.67422e-06	65.8999
22.1	9.35811e-06	4.34592e-06	648.995																											22.1	1.60906e-06	1.78067e-06	69.8347
22.2	9.99131e-06	4.57097e-06	701.844																											22.2	1.70951e-06	1.90683e-06	72.2194
22.3	1.0729e-05	4.80188e-06	767.458																											22.3	1.81534e-06	2.02753e-06	76.3423
22.4	1.17165e-05	5.01724e-06	867.449																											22.4	1.92416e-06	2.16619e-06	78.6654
22.5	1.17623e-05	5.26454e-06	841.35																											22.5	2.04234e-06	2.30548e-06	82.6754
22.6	1.15008e-05	5.50853e-06	775.903																											22.6	2.16531e-06	2.45549e-06	86.1797
22.7	1.20115e-05	5.76304e-06	809.068																											22.7	2.29746e-06	2.61312e-06	90.4164
22.8	1.28596e-05	6.03406e-06	883.789																											22.8	2.43102e-06	2.77106e-06	94.8786
22.9	1.27621e-05	6.29327e-06	837.607																											22.9	2.57256e-06	2.94384e-06	98.8996
23	1.35648e-05	6.56475e-06	906.395																											23	2.71839e-06	3.1266e-06	102.415
23.1	1.43134e-05	6.8485e-06	966.587																											23.1	2.87426e-06	3.31562e-06	107.005
23.2	1.45507e-05	7.13554e-06	960.146																											23.2	3.03037e-06	3.51752e-06	109.946
23.3	1.48308e-05	7.42677e-06	958.696																											23.3	3.19962e-06	3.71351e-06	116.148
23.4	1.50833e-05	7.72271e-06	953.069																											23.4	3.37791e-06	3.9317e-06	121.138
23.5	1.55017e-05	8.02399e-06	968.234																											23.5	3.55393e-06	4.14061e-06	126.92
23.6	1.52313e-05	8.33565e-06	892.874																											23.6	3.74141e-06	4.38269e-06	130.503
23.7	1.55187e-05	8.65585e-06	888.62																											23.7	3.93801e-06	4.62204e-06	136.17
23.8	1.5549e-05	8.9817e-06	850.359																											23.8	4.12828e-06	4.8706e-06	139.428
23.9	1.56733e-05	9.30882e-06	824.093																											23.9	4.3458e-06	5.11421e-06	148.487
24	1.6456e-05	9.64398e-06	882.038																											24	4.55403e-06	5.39264e-06	151.21
24.1	1.69255e-05	9.98403e-06	898.804																											24.1	4.78466e-06	5.68e-06	156.991
24.2	1.70728e-05	1.03302e-05	873.054																											24.2	5.01697e-06	5.96832e-06	162.963
24.3	1.73068e-05	1.06883e-05	856.979																											24.3	5.26372e-06	6.28171e-06	168.367
24.4	1.76376e-05	1.10384e-05	854.496																											24.4	5.50286e-06	6.59224e-06	172.708
24.5	1.81003e-05	1.14014e-05	867.401																											24.5	5.76708e-06	6.91233e-06	180.531
24.6	1.90389e-05	1.1772e-05	940.94																											24.6	6.02549e-06	7.2452e-06	185.576
24.7	1.8865e-05	1.21479e-05	869.753																											24.7	6.29508e-06	7.57227e-06	193.497
24.8	2.00874e-05	1.25308e-05	978.456																											24.8	6.56431e-06	7.93673e-06	196.429
24.9	1.96255e-05	1.2923e-05	867.867																											24.9	6.8532e-06	8.28945e-06	204.623
25	2.02468e-05	1.33087e-05	898.363																											25	7.1323e-06	8.67282e-06	206.93
25.1	2.05284e-05	1.37121e-05	882.596																											25.1	7.44633e-06	9.06039e-06	215.288
25.2	2.09033e-05	1.4114e-05	879.107																											25.2	7.75548e-06	9.45502e-06	221.799
25.3	2.10048e-05	1.45284e-05	838.581																											25.3	8.06589e-06	9.87201e-06	225.602
25.4	2.17673e-05	1.49364e-05	884.488																											25.4	8.40783e-06	1.02795e-05	236.622
25.5	2.25665e-05	1.53711e-05	931.69																											25.5	8.73899e-06	1.07266e-05	240.383
25.6	2.31061e-05	1.58062e-05	945.219																											25.6	9.08977e-06	1.11541e-05	250.439
25.7	2.32827e-05	1.62334e-05	912.776																											25.7	9.43366e-06	1.15979e-05	257.045
25.8	2.36623e-05	1.66719e-05	905.145																											25.8	9.79406e-06	1.2052e-05	265.413
25.9	2.39698e-05	1.71113e-05	888.064																											25.9	1.01513e-05	1.25266e-05	270.477
26	2.42275e-05	1.7571e-05	861.904																											26	1.05266e-05	1.30283e-05	275.416
26.1	2.49006e-05	1.801e-05	892.227																											26.1	1.09226e-05	1.35261e-05	284.77
26.2	2.60117e-05	1.84734e-05	976.086																											26.2	1.13215e-05	1.40218e-05	294.924
26.3	2.63966e-05	1.8937e-05	965.895																											26.3	1.17211e-05	1.45305e-05	303.517
26.4	2.69771e-05	1.93927e-05	982.048																											26.4	1.21239e-05	1.50657e-05	309.234
26.5	2.77299e-05	1.9857e-05	1019.41																											26.5	1.25454e-05	1.56019e-05	318.349
26.6	2.83746e-05	2.03247e-05	1042.33																											26.6	1.29914e-05	1.61716e-05	327.681
26.7	2.85135e-05	2.08079e-05	997.739																											26.7	1.34374e-05	1.67368e-05	337.634
26.8	2.97376e-05	2.12762e-05	1095.61																											26.8	1.38979e-05	1.73257e-05	347.186
26.9	3.01694e-05	2.17749e-05	1086.95																											26.9	1.43575e-05	1.79102e-05	357.141
27	3.0854e-05	2.22702e-05	1111.46																											27	1.48325e-05	1.85151e-05	367.326
27.1	3.1898e-05	2.27815e-05	1180.43																											27.1	1.53427e-05	1.91361e-05	382.048
27.2	3.26352e-05	2.32677e-05	1212.94																											27.2	1.5829e-05	1.97701e-05	390.551
27.3	3.36114e-05	2.37725e-05	1273.97																											27.3	1.63236e-05	2.04151e-05	399.168
27.4	3.48902e-05	2.42784e-05	1374.05																											27.4	1.68153e-05	2.10554e-05	407.85
27.5	3.47946e-05	2.47985e-05	1294.34																											27.5	1.7341e-05	2.17244e-05	419.173
27.6	3.65404e-05	2.53218e-05	1452.62																											27.6	1.78765e-05	2.24081e-05	430.443
27.7	3.56073e-05	2.58471e-05	1263.77																											27.7	1.84324e-05	2.30873e-05	446.14
27.8	3.66991e-05	2.63818e-05	1335.92																											27.8	1.89691e-05	2.38019e-05	453.557
27.9	3.7485e-05	2.69346e-05	1366.1																											27.9	1.95417e-05	2.45204e-05	467.251
28	3.86086e-05	2.74557e-05	1444.12																											28	2.01046e-05	2.52677e-05	475.311
28.1	3.89152e-05	2.79972e-05	1413.7																											28.1	2.06641e-05	2.59881e-05	486.278
28.2	3.91033e-05	2.8547e-05	1366.87																											28.2	2.12631e-05	2.67773e-05	495.659
28.3	3.97408e-05	2.91028e-05	1377.44																											28.3	2.18582e-05	2.74998e-05	513.08
28.4	4.03403e-05	2.965e-05	1384.22																											28.4	2.2501e-05	2.82916e-05	530.394
28.5	4.11441e-05	3.01978e-05	1417.36																											28.5	2.31136e-05	2.90862e-05	541.624
28.6	4.13654e-05	3.07486e-05	1374.7																											28.6	2.37715e-05	2.98885e-05	560.408
28.7	4.29759e-05	3.12979e-05	1512.1																											28.7	2.43611e-05	3.07326e-05	560.791
28.8	4.44176e-05	3.18732e-05	1624.29																											28.8	2.50039e-05	3.15616e-05	573.193
28.9	4.41135e-05	3.2439e-05	1511.65																											28.9	2.56826e-05	3.23975e-05	591.499
29	4.47048e-05	3.30024e-05	1515.27																											29	2.63624e-05	3.32636e-05	606.025
29.1	4.5743e-05	3.35748e-05	1575.58																											29.1	2.70394e-05	3.41409e-05	618.563
29.2	4.67555e-05	3.41076e-05	1637.69																											29.2	2.77129e-05	3.50424e-05	627.23
29.3	4.76822e-05	3.46942e-05	1681.73																											29.3	2.84112e-05	3.59333e-05	642.003
29.4	4.82036e-05	3.53105e-05	1669.44																											29.4	2.91421e-05	3.68588e-05	658.378
29.5	4.89355e-05	3.59082e-05	1686.81																											29.5	2.98558e-05	3.77619e-05	674.445
29.6	5.15652e-05	3.65166e-05	1948.54																											29.6	3.06623e-05	3.87019e-05	703.205
29.7	5.22686e-05	3.71201e-05	1961.49																											29.7	3.1412e-05	3.96626e-05	718.502
29.8	5.2795e-05	3.77459e-05	1948.61																											29.8	3.21719e-05	4.0645e-05	732.857
29.9	5.30028e-05	3.83539e-05	1896.79																											29.9	3.29575e-05	4.16227e-05	752.695
30	5.38026e-05	3.89208e-05	1926.95																											30	3.37431e-05	4.25966e-05	773.043
30.1	5.47637e-05	3.94946e-05	1977.09																											30.1	3.45609e-05	4.36403e-05	790.287
30.2	5.54005e-05	4.01334e-05	1976.83																											30.2	3.52813e-05	4.46506e-05	793.523
30.3	5.59977e-05	4.072e-05	1978.21																											30.3	3.61597e-05	4.56947e-05	822.162
30.4	5.65435e-05	4.13601e-05	1966																											30.4	3.69857e-05	4.66877e-05	847.625
30.5	5.70584e-05	4.19941e-05	1950.58																											30.5	3.78197e-05	4.78026e-05	858.564
30.6	5.79221e-05	4.26263e-05	1980.55																											30.6	3.86594e-05	4.89013e-05	872.725
30.7	5.83494e-05	4.32759e-05	1951.76																											30.7	3.95187e-05	4.99537e-05	896.666
30.8	5.92902e-05	4.39048e-05	1992.16																											30.8	4.03653e-05	5.10119e-05	917.447
30.9	5.96449e-05	4.44855e-05	1962.88																											30.9	4.12561e-05	5.21076e-05	941.644
31	6.06443e-05	4.51651e-05	2004.29																											31	4.21526e-05	5.32745e-05	957.564
31.1	6.1546e-05	4.5844e-05	2033.15																											31.1	4.30597e-05	5.44215e-05	978.093
31.2	6.20843e-05	4.64845e-05	2019.92																											31.2	4.39595e-05	5.55636e-05	997.887
31.3	6.29655e-05	4.71009e-05	2054.21																											31.3	4.48889e-05	5.67417e-05	1018.55
31.4	6.43054e-05	4.77158e-05	2148.08																											31.4	4.5864e-05	5.79212e-05	1047.65
31.5	6.42639e-05	4.83564e-05	2059.76																											31.5	4.67934e-05	5.91496e-05	1061.68
31.6	6.57427e-05	4.89911e-05	2169.05																											31.6	4.77358e-05	6.03596e-05	1080.61
31.7	6.66333e-05	4.96555e-05	2198.33																											31.7	4.87057e-05	6.15758e-05	1103.91
31.8	6.74481e-05	5.03007e-05	2220.31																											31.8	4.96913e-05	6.28035e-05	1128.65
31.9	6.86784e-05	5.09001e-05	2302																											31.9	5.06489e-05	6.4103e-05	1138.66
32	6.89203e-05	5.16012e-05	2242.53																											32	5.16776e-05	6.53944e-05	1163.19
32.1	7.04603e-05	5.23285e-05	2347.77																											32.1	5.26831e-05	6.66816e-05	1183.86
32.2	7.03799e-05	5.29912e-05	2251.55																											32.2	5.3701e-05	6.79663e-05	1207.21
32.3	7.08333e-05	5.36459e-05	2225.48																											32.3	5.47679e-05	6.92884e-05	1234.93
32.4	7.16957e-05	5.43725e-05	2243.07																											32.4	5.57872e-05	7.06189e-05	1252.51
32.5	7.27131e-05	5.50849e-05	2282.57																											32.5	5.6879e-05	7.1965e-05	1281.76
32.6	7.40103e-05	5.57444e-05	2365.13																											32.6	5.79282e-05	7.32573e-05	1310.02
32.7	7.48024e-05	5.63281e-05	2392.11																											32.7	5.89955e-05	7.46513e-05	1328.32
32.8	7.57643e-05	5.7026e-05	2426.29																											32.8	6.00734e-05	7.60437e-05	1348.86
32.9	7.65581e-05	5.77191e-05	2439.34																											32.9	6.12061e-05	7.74525e-05	1377.59
33	7.74516e-05	5.84941e-05	2454.68																											33	6.23398e-05	7.89449e-05	1395.52
33.1	7.83707e-05	5.92286e-05	2478.59																											33.1	6.34154e-05	8.04669e-05	1398.53
33.2	7.97163e-05	5.99368e-05	2561.11																											33.2	6.45981e-05	8.19426e-05	1427.91
33.3	8.00694e-05	6.06773e-05	2510.96																											33.3	6.56631e-05	8.34306e-05	1433.44
33.4	8.11706e-05	6.14495e-05	2553.55																											33.4	6.6969e-05	8.4961e-05	1478.9
33.5	8.15768e-05	6.21951e-05	2509.61																											33.5	6.81592e-05	8.64262e-05	1511.06
33.6	8.25419e-05	6.29802e-05	2532.91																											33.6	6.93095e-05	8.79225e-05	1531.6
33.7	8.31348e-05	6.36551e-05	2522.3																											33.7	7.05168e-05	8.94682e-05	1556.44
33.8	8.48022e-05	6.43085e-05	2653.59																											33.8	7.1788e-05	9.10543e-05	1587.97
33.9	8.58551e-05	6.50595e-05	2692.68																											33.9	7.30041e-05	9.26603e-05	1606.57
34	8.61821e-05	6.58078e-05	2638.13																											34	7.42809e-05	9.42414e-05	1639.86
34.1	8.84014e-05	6.65586e-05	2828.29																											34.1	7.55005e-05	9.58558e-05	1657.94
34.2	8.92046e-05	6.73031e-05	2835.87																											34.2	7.66596e-05	9.75026e-05	1660.35
34.3	8.95153e-05	6.82345e-05	2755.51																											34.3	7.7985e-05	9.91498e-05	1694.04
34.4	9.05251e-05	6.89408e-05	2794.81																											34.4	7.91984e-05	0.000100919	1690.64
34.5	9.10427e-05	6.97424e-05	2758.03																											34.5	8.0448e-05	0.00010254	1713.55
34.6	9.17755e-05	7.05408e-05	2749.53																											34.6	8.18187e-05	0.000104221	1751.43
34.7	9.25708e-05	7.13055e-05	2753.51																											34.7	8.30564e-05	0.000106037	1746.39
34.8	9.41297e-05	7.22064e-05	2838.7																											34.8	8.45037e-05	0.000107799	1788.13
34.9	9.41889e-05	7.29592e-05	2748.9																											34.9	8.5834e-05	0.000109597	1802.99
35	9.51509e-05	7.37288e-05	2773.81																											35	8.71295e-05	0.000111388	1812.23
35.1	9.60755e-05	7.45145e-05	2791.79																											35.1	8.85893e-05	0.000113107	1862.03
35.2	9.73098e-05	7.52974e-05	2850.24																											35.2	8.99071e-05	0.000114959	1867.37
35.3	9.8433e-05	7.6095e-05	2892.39																											35.3	9.14003e-05	0.000116749	1913.99
35.4	0.000100215	7.68548e-05	3024.78																											35.4	9.28462e-05	0.000118689	1932.11
35.5	0.000100501	7.76866e-05	2954.14																											35.5	9.43401e-05	0.000120576	1966.21
35.6	0.000101551	7.85093e-05	2983.47																											35.6	9.55911e-05	0.000122393	1963.52
35.7	0.000103868	7.9267e-05	3185.39																											35.7	9.71407e-05	0.000124282	2007.88
35.8	0.000105448	8.01197e-05	3279.54																											35.8	9.85782e-05	0.000126158	2032.72
35.9	0.000107267	8.07478e-05	3433.75																											35.9	0.000100013	0.000128147	2042.28
36	0.000106666	8.1715e-05	3230.69																											36	0.000101443	0.000130141	2050.15
36.1	0.000108402	8.27249e-05	3324.75																											36.1	0.000103187	0.000132052	2128.21
36.2	0.000109427	8.35131e-05	3355.46																											36.2	0.000104674	0.000134259	2119.03
36.3	0.000111435	8.43534e-05	3506.66																											36.3	0.000106218	0.000136238	2150.38
36.4	0.000112657	8.51412e-05	3562.79																											36.4	0.000107853	0.000138167	2205.63
36.5	0.000113143	8.60316e-05	3510.48																											36.5	0.000109405	0.000140307	2217.31
36.6	0.000115993	8.69328e-05	3762.85																											36.6	0.000110941	0.000142294	2246.27
36.7	0.00011604	8.777e-05	3660.49																											36.7	0.000112473	0.000144435	2254.16
36.8	0.000116391	8.8693e-05	3586.39																											36.8	0.000114117	0.000146715	2265.04
36.9	0.000117594	8.95583e-05	3630.2																											36.9	0.000115744	0.000148735	2306.57
37	0.000119598	9.04549e-05	3773.53																											37	0.000117401	0.000150952	2328.11
37.1	0.000120095	9.12971e-05	3728.9																											37.1	0.000119027	0.000153173	2343.15
37.2	0.000121443	9.2115e-05	3797.43																											37.2	0.000120585	0.000155273	2361.38
37.3	0.000122104	9.30323e-05	3764.29																											37.3	0.000122348	0.000157494	2402.38
37.4	0.000123671	9.38488e-05	3861.44																											37.4	0.000124019	0.000159775	2418.03
37.5	0.000122518	9.47851e-05	3591																											37.5	0.000125915	0.00016205	2477.17
37.6	0.000124406	9.56758e-05	3720.15																											37.6	0.000127689	0.000164046	2549.82
37.7	0.000125405	9.66312e-05	3725.7																											37.7	0.000129302	0.00016649	2533.16
37.8	0.000127379	9.76286e-05	3852.16																											37.8	0.00013107	0.000168759	2568.69
37.9	0.000126924	9.8474e-05	3683.81																											37.9	0.000132933	0.000171259	2591.89
38	0.000129681	9.93713e-05	3924.55																											38	0.000134656	0.000173621	2606.66
38.1	0.000130937	0.000100257	3972.53																											38.1	0.000136414	0.000176107	2612.06
38.6	0.000146418	0.000105015	5360.97																											38.2	0.000138354	0.000178437	2672.04
38.7	0.000147477	0.000105999	5370.73																											38.3	0.000140092	0.00018101	2662.22
38.8	0.000149608	0.000106887	5531.62																											38.4	0.000141956	0.00018335	2706.4
38.9	0.000149459	0.000107785	5396.17																											38.5	0.000143758	0.000185916	2709.38
39	0.000149819	0.000108788	5312.74																											38.6	0.000145719	0.000188537	2735.12
39.1	0.000149666	0.000109732	5170.86																											38.7	0.000147744	0.000190877	2809.91
39.2	0.000149321	0.000110772	4991.46																											38.8	0.000149486	0.00019361	2779.82
39.3	0.000152929	0.000111721	5335.8																											38.9	0.00015161	0.000196655	2780.51
39.4	0.000154114	0.000112606	5374.54																											39	0.000153457	0.00019895	2827.63
39.5	0.000154607	0.00011353	5318.82																											39.1	0.000155463	0.000201548	2865.1
39.6	0.000154501	0.000114492	5180.56																											39.2	0.000157517	0.000204424	2874.67
39.7	0.000156602	0.000115527	5318.51																											39.3	0.000159708	0.000206941	2957.67
39.8	0.000157838	0.000116612	5338.17																											39.4	0.000161586	0.000209706	2948.82
39.9	0.000162014	0.000117594	5751.6																											39.5	0.000163589	0.000212718	2931.1
40	0.000159166	0.000118607	5251.74																											39.6	0.000165646	0.00021547	2957.8
40.1	0.000161224	0.000119632	5385.54																											39.7	0.000167971	0.000218279	3027.59
40.2	0.000163168	0.00012062	5509.22																											39.8	0.000170277	0.000221303	3065.64
40.3	0.000163526	0.000121698	5416.07																											39.9	0.000172164	0.000224101	3053.98
40.4	0.000164751	0.000122645	5452.09																											40	0.000174266	0.000226916	3081.06
40.5	0.000166957	0.000123702	5600.71																											40.1	0.000176214	0.000229708	3081.89
40.6	0.000170783	0.00012473	5963.1																											40.2	0.00017821	0.000232783	3054.51
40.7	0.0001719	0.00012583	5965.31																											40.3	0.000180352	0.000235444	3109.11
40.8	0.0001713	0.000126703	5774.63																											40.4	0.000182746	0.000238524	3156.55
40.9	0.000173103	0.000127871	5856.76																											40.5	0.000185203	0.000241078	3284.89
41	0.00017445	0.000128719	5921.42																											40.6	0.000187669	0.000245002	3234.62
41.1	0.000175745	0.000129829	5945.34																											40.7	0.000189841	0.000248149	3231.12
41.2	0.000179304	0.000130955	6260.39																											40.8	0.000192313	0.000250861	3341.6
41.3	0.000181616	0.000132044	6418.67																											40.9	0.000194763	0.000254207	3364.29
41.4	0.000182746	0.000133153	6421.49																											41	0.000196636	0.00025707	3341.82
41.5	0.000182689	0.000134285	6267.58																											41.1	0.000198984	0.000259774	3429.55
41.6	0.000185054	0.000135411	6427.94																											41.2	0.000201702	0.00026292	3529.39
41.7	0.000187088	0.000136458	6555.81																											41.3	0.000204107	0.000265931	3587.95
41.8	0.000190751	0.000137409	6906.92																											41.4	0.000206522	0.000269413	3586.18
41.9	0.000189801	0.000138367	6659.92																											41.5	0.000208926	0.000273137	3550.51
42	0.000190197	0.000139582	6553.84																											41.6	0.000211293	0.000276246	3588.78
42.1	0.000190163	0.000140671	6408.38																											41.7	0.000213906	0.000279501	3654.38
42.2	0.000193092	0.000141819	6638.98																											41.8	0.000216604	0.000283134	3686.4
42.3	0.000195712	0.000142888	6839.9																											41.9	0.000219235	0.000286099	3793.49
42.4	0.000196229	0.000144021	6759.96																											42	0.000221434	0.000289644	3742.7
42.5	0.000199402	0.000145111	7029.8																											42.1	0.000223915	0.000293294	3731.47
42.6	0.000197032	0.000146369	6559.95																											42.2	0.000226694	0.000297167	3747.09
42.7	0.000200055	0.000147392	6818.97																											42.3	0.000229417	0.0003003	3849.44
42.8	0.000200933	0.000148615	6774.34																											42.4	0.000231905	0.000303487	3900.42
42.9	0.000201335	0.000149889	6661.4																											42.5	0.000234119	0.000306687	3897.92
43	0.000207195	0.000150982	7278.67																											42.6	0.000237179	0.000310996	3909.08
43.1	0.000207686	0.000152182	7186.8																											42.7	0.00024026	0.000314395	4044.4
43.2	0.000209456	0.000153312	7269.72																											42.8	0.000242231	0.000317455	4014.12
43.3	0.000210912	0.000154595	7292.24																											42.9	0.000245333	0.000320592	4187.82
43.4	0.00021044	0.000155772	7078.58																											43	0.000247776	0.000324547	4129.1
43.5	0.000213072	0.000157055	7253.3																											43.1	0.000251121	0.000327624	4356.57
43.6	0.000214958	0.000158218	7346.84																											43.2	0.000253581	0.000331189	4352.45
43.7	0.000221192	0.000159536	7983.51																											43.3	0.000256578	0.000335792	4313.19
43.8	0.000225597	0.000160471	8432.72																											43.4	0.000259932	0.000339985	4395.47
43.9	0.000224624	0.000161824	8131.52																											43.5	0.000263433	0.000343053	4653.49
44	0.000225603	0.000163069	8097.17																											43.6	0.000265741	0.000347631	4487.53
44.1	0.000227177	0.000164134	8162.97																											43.7	0.000268062	0.000351524	4413.81
44.2	0.000227079	0.000165323	7996.37																											43.8	0.000271446	0.000356059	4456.71
44.3	0.000229322	0.00016649	8135.63																											43.9	0.000274737	0.000359948	4567.17
44.4	0.000232442	0.000167837	8365.26																											44	0.000277354	0.000363099	4647.05
44.5	0.000234101	0.000168798	8455.64																											44.1	0.000280651	0.000366496	4823.27
44.6	0.000236586	0.000170183	8598.14																											44.2	0.000283701	0.000371596	4728.84
44.7	0.000237146	0.0001715	8500.05																											44.3	0.000285515	0.000375912	4503.82
44.8	0.000237417	0.00017261	8391.42																											44.4	0.000288609	0.000380426	4494.62
44.9	0.000234727	0.000173938	7871.24																											44.5	0.000292647	0.000384417	4732.73
45	0.00023886	0.000175205	8242.28																											44.6	0.000296004	0.000388638	4811.84
45.1	0.000241391	0.000176326	8424.82																											44.7	0.000298884	0.000393543	4710.85
45.2	0.000241867	0.000177667	8312.88																											44.8	0.000301974	0.000396756	4872.04
45.3	0.000242613	0.000178976	8239.96																											44.9	0.000305651	0.000401811	4901.99
45.4	0.000246646	0.000180335	8586.09																											45	0.000308319	0.000406202	4828.4
45.5	0.000246961	0.000181628	8459.52																											45.1	0.000311889	0.000410775	4901.61
45.6	0.000246653	0.00018288	8257.43																											45.2	0.000314917	0.000414929	4927.17
45.7	0.000249422	0.00018438	8421.77																											45.3	0.000317651	0.000419984	4778.8
45.8	0.000248028	0.000185484	8098.31																											45.4	0.000321135	0.000423335	4996.63
45.9	0.000250948	0.000186921	8290.42																											45.5	0.000325117	0.000428677	5046.21
46	0.000254103	0.000188241	8528.03																											45.6	0.000328899	0.000433329	5149.06
46.1	0.000254261	0.000189382	8400.7																											45.7	0.000332156	0.000437047	5275.33
46.2	0.000255693	0.0001907	8415.51																											45.8	0.000335918	0.000443336	5158.91
46.3	0.000256193	0.000192248	8279.82																											45.9	0.00034062	0.00044645	5637.93
46.4	0.000258041	0.000193405	8369.27																											46	0.000344817	0.000452208	5673.58
46.5	0.000258747	0.000194751	8286.49																											46.1	0.000348618	0.000456746	5794.86
46.6	0.000262354	0.000196117	8576.51																											46.2	0.000351731	0.000461641	5739.25
46.7	0.000262504	0.000197694	8391.86																											46.3	0.000354555	0.000465793	5726.68
46.8	0.000263657	0.000199217	8343.81																											46.4	0.00035842	0.000471173	5749.26
46.9	0.000267301	0.00020055	8643.16																											46.5	0.000362409	0.00047591	5880.02
47	0.000270177	0.000201912	8839.13																											46.6	0.000365066	0.000480544	5772.52
47.1	0.000271907	0.000203225	8893.13																											46.7	0.00036776	0.000486916	5443.32
47.2	0.00027221	0.000204526	8763.95																											46.8	0.000373113	0.000491854	5805.26
47.3	0.000275643	0.000206001	9017.42																											46.9	0.000377922	0.000497778	5934.97
47.4	0.000275385	0.000207297	8816.28																											47	0.000381064	0.000503098	5828.71
47.5	0.000279133	0.000208704	9119.46																											47.1	0.000385038	0.000506338	6153.56
47.6	0.000278241	0.000210045	8830.28																											47.2	0.000388107	0.000511529	6050.6
47.7	0.000277937	0.000211528	8598.87																											47.3	0.000390621	0.000516698	5845.58
47.8	0.000279483	0.000213153	8588.55																											47.4	0.000395026	0.000522975	5852.44
47.9	0.000282481	0.000214569	8793.48																											47.5	0.000399602	0.000529568	5849.65
48	0.000284901	0.000216053	8914.64																											47.6	0.000403621	0.00053296	6162.99
48.1	0.00028363	0.000217549	8556.31																											47.7	0.000409652	0.000539276	6471.84
48.2	0.00028481	0.000218985	8523.22																											47.8	0.000413948	0.000542975	6797.25
48.3	0.000287832	0.00022079	8680.94																											47.9	0.000416342	0.000548566	6513.92
48.4	0.000288481	0.000222281	8571.77																											48	0.000420677	0.000553897	6632
48.5	0.000289373	0.000223758	8496.01																											48.1	0.000423918	0.000560006	6440.75
48.6	0.000293601	0.000224971	8886.45																											48.2	0.000426688	0.000563955	6444.62
48.7	0.000297359	0.000226636	9157.5																											48.3	0.000431456	0.000569492	6617.32
48.8	0.000296183	0.000227934	8837.15																											48.4	0.000435666	0.000576691	6466.01
48.9	0.000297003	0.000229448	8747.26																											48.5	0.000440665	0.000581387	6792.74
49	0.000298644	0.000230942	8766.26																											48.6	0.000443603	0.000585615	6791.86
49.1	0.000300979	0.000232649	8847.66																											48.7	0.000447045	0.000590269	6830.09
49.2	0.000305023	0.000234237	9165.54																											48.8	0.000451309	0.000599632	6403.9
49.3	0.000305619	0.000235671	9057.1																											48.9	0.000456423	0.0006052	6638.04
49.4	0.000306273	0.000237117	8954.53																											49	0.000458291	0.000611609	6147.81
49.5	0.000310566	0.000238875	9282.77																											49.1	0.000464858	0.000617491	6615.06
49.6	0.000309717	0.000240194	9002.01																											49.2	0.000469449	0.000623014	6756.01
49.7	0.000312887	0.000241652	9223.72																											49.3	0.000475651	0.000630982	6879.82
49.8	0.000312085	0.000243622	8864.89																											49.4	0.000481288	0.000638719	6927.41
49.9	0.000315881	0.000245542	9107.7																											49.5	0.000487089	0.000642685	7501.92
50	0.000314956	0.000247258	8765.8																											49.6	0.000488845	0.000648623	7052.55
																														49.7	0.000493242	0.000656554	6840.19
																														49.8	0.000499669	0.000665296	6904.71
																														49.9	0.000503408	0.000667274	7351.21
																														50	0.000506484	0.000672317	7268.9
[truncated: 32 more columns]

## Sheet: Fig.2 (c)
Optical wavelength(nm)	Detectivity(Jones)
	4 μm MH-Al NTs	8 μm MH-Al NTs	10 μm MH-Al NTs	4 μm MH	8 μm MH	10 μm MH	Al NTs
200	924135000000	516450000000	422541000000	1248760000000	1051510000000	731615000000	126703000000
210	1202640000000	652886000000	559420000000	1718170000000	1455940000000	1069400000000	195545000000
220	2058730000000	1115770000000	956172000000	3571100000000	2990880000000	2008050000000	378310000000
230	5272630000000	2580580000000	2114030000000	11476900000000	9292410000000	5868490000000	2690350000000
240	5930920000000	2855120000000	2404320000000	13722900000000	11154700000000	8110030000000	5976280000000
250	11703600000000	4874050000000	4029680000000	18956000000000	14653400000000	10912000000000	8207790000000
260	16327400000000	6257660000000	5122070000000	24256500000000	18735300000000	13418100000000	10972300000000
270	18085500000000	7314840000000	5943340000000	27850100000000	20879700000000	15426200000000	13009500000000
280	20475000000000	7968560000000	6439940000000	29871400000000	22572700000000	16188900000000	14492100000000
290	20155300000000	8027990000000	6471680000000	28074700000000	22572700000000	16500300000000	15187400000000
300	19408400000000	7604450000000	6289840000000	26053300000000	21255900000000	14632300000000	13796800000000
310	16898700000000	6642700000000	5387890000000	22459700000000	16948300000000	12375200000000	12302700000000
320	14256000000000	5870950000000	4679690000000	19113200000000	14126700000000	10974200000000	10836800000000
330	11684600000000	4853960000000	3815430000000	14127200000000	11192300000000	7985500000000	8693460000000
340	8007060000000	3335580000000	2615260000000	10219200000000	7505410000000	5354800000000	5886810000000
350	4552630000000	1987120000000	1575100000000	5682310000000	4345240000000	3191090000000	3366450000000
360	1808710000000	803552000000	624884000000	2216770000000	1711760000000	1307570000000	1454450000000
370	496881000000	225162000000	175232000000	615396000000	458978000000	368921000000	493337000000
380	58042800000	28626700000	21714500000	78609000000	58877000000	60241500000	134198000000
390	12392600000	5535800000	4236260000	15250200000	12189200000	20547500000	80458400000
400	1390230000	647935000	501123000	1915810000	2087970000	10740700000	54261500000

## Sheet: Fig.2 (d)
	Avalanche voltage(V)	Detectivity(Jones)
this work	14.5	20000000000000
Ref. 16	75	18000000000000
Ref. 17	70	8000000000000
Ref. 18	96	3500000000000
Ref. 19	160	250000000000
Ref. 20	78	7400000000000
Ref. 21	120	1400000000000
Ref. 25	145	9200000000000
Ref. 27	147	7500000000000
Ref. 28	156	14000000000000
Ref. 29	157.5	4600000000000
Ref. 30	175	3800000000000
Ref. 31	165	2600000000000
Ref. 33	202	7600000000000

## Sheet: Fig.4 (a)
Response speed
MH-Al NTs/10V
Time(μs)	Voltage(mV)
-0.334	-7.44
-0.334	-9.3
-0.334	-3.03
-0.333	6.43
-0.333	10.62
-0.333	6.38
-0.333	-2.76
-0.333	-9.4
-0.333	-7.96
-0.332	0.42
-0.332	8.37
-0.332	9.17
-0.332	2.178
-0.332	-6.88
-0.332	-10.2
-0.331	-5.27
-0.331	3.77
-0.331	9.67
-0.331	7.53
-0.331	-1.24
-0.331	-9.6
-0.33	-10.8
-0.33	-3.26
-0.33	6.23
-0.33	9.33
-0.33	3.86
-0.33	-5.7
-0.33	-11.7
-0.329	-9
-0.329	0.05
-0.329	7.25
-0.329	7.24
-0.329	0.27
-0.329	-8.5
-0.328	-11.8
-0.328	-6.16
-0.328	3.3
-0.328	8.61
-0.328	5.77
-0.328	-3.1
-0.327	-10.3
-0.327	-10
-0.327	-2.45
-0.327	6.07
-0.327	8.72
-0.327	3.82
-0.326	-4.97
-0.326	-10.9
-0.326	-8.4
-0.326	1.284
-0.326	8.74
-0.326	7.78
-0.326	0.57
-0.325	-7.37
-0.325	-9.5
-0.325	-3.43
-0.325	5.77
-0.325	10.56
-0.325	7.18
-0.324	-1.86
-0.324	-9.2
-0.324	-7.89
-0.324	0.5
-0.324	8.72
-0.324	10.57
-0.323	4.43
-0.323	-4.65
-0.323	-9.2
-0.323	-5.35
-0.323	4.02
-0.323	11.13
-0.322	9.99
-0.322	1.406
-0.322	-7.45
-0.322	-9
-0.322	-2.47
-0.322	6.84
-0.322	11.12
-0.321	6.95
-0.321	-1.83
-0.321	-8.4
-0.321	-7.71
-0.321	0.71
-0.321	9.65
-0.32	10.98
-0.32	3.67
-0.32	-5.58
-0.32	-9.2
-0.32	-4.13
-0.32	4.84
-0.319	10.33
-0.319	8.26
-0.319	0.39
-0.319	-7.11
-0.319	-8.1
-0.319	-1.76
-0.318	7.11
-0.318	11.13
-0.318	6.56
-0.318	-2.68
-0.318	-8.6
-0.318	-6.27
-0.318	2.234
-0.317	9.9
-0.317	10.62
-0.317	3.56
-0.317	-5.49
-0.317	-9
-0.317	-3.71
-0.316	5.92
-0.316	12.1
-0.316	9.61
-0.316	0.34
-0.316	-7.76
-0.316	-7.88
-0.315	-0.09
-0.315	9.07
-0.315	11.85
-0.315	6
-0.315	-2.93
-0.315	-7.81
-0.314	-5.2
-0.314	3.2
-0.314	10.85
-0.314	10.85
-0.314	3.15
-0.314	-5.34
-0.314	-7.84
-0.313	-2.58
-0.313	6.19
-0.313	11.22
-0.313	8.29
-0.313	-0.36
-0.313	-7.51
-0.312	-7.34
-0.312	0.14
-0.312	9.01
-0.312	11.18
-0.312	4.39
-0.312	-5.22
-0.311	-9.7
-0.311	-6.08
-0.311	2.844
-0.311	9.6
-0.311	8.84
-0.311	1.269
-0.31	-7.19
-0.31	-9.4
-0.31	-3.25
-0.31	6.12
-0.31	10.48
-0.31	5.98
-0.31	-3.37
-0.309	-9.7
-0.309	-8.1
-0.309	-0.33
-0.309	7.72
-0.309	9.52
-0.309	3.34
-0.308	-5.81
-0.308	-10.3
-0.308	-6.12
-0.308	3.14
-0.308	9.5
-0.308	7.62
-0.307	-0.77
-0.307	-8.6
-0.307	-9.6
-0.307	-2.68
-0.307	6.76
-0.307	10.52
-0.306	5.06
-0.306	-4.54
-0.306	-9.9
-0.306	-7.44
-0.306	0.74
-0.306	8.06
-0.306	8.69
-0.305	2.194
-0.305	-6.11
-0.305	-9.7
-0.305	-5.21
-0.305	3.89
-0.305	10.23
-0.304	7.99
-0.304	-1.25
-0.304	-9.5
-0.304	-9.6
-0.304	-1.72
-0.304	7.21
-0.303	9.86
-0.303	4.06
-0.303	-5.28
-0.303	-10
-0.303	-6.77
-0.303	1.191
-0.302	7.79
-0.302	8.13
-0.302	1.287
-0.302	-7.48
-0.302	-10.7
-0.302	-4.93
-0.302	5
-0.301	10.27
-0.301	6.8
-0.301	-2.45
-0.301	-9.6
-0.301	-8.8
-0.301	-0.88
-0.3	7.91
-0.3	10.38
-0.3	4.45
-0.3	-5.25
-0.3	-10.5
-0.3	-6.55
-0.299	2.856
-0.299	9.93
-0.299	8.92
-0.299	1.062
-0.299	-7.33
-0.299	-9.5
-0.298	-3.52
-0.298	6.03
-0.298	10.88
-0.298	6.84
-0.298	-2.31
-0.298	-9.2
-0.298	-8.2
-0.297	0.46
-0.297	9.42
-0.297	10.81
-0.297	4.26
-0.297	-4.7
-0.297	-9.2
-0.296	-5.05
-0.296	4.84
-0.296	11.81
-0.296	9.68
-0.296	0.79
-0.296	-7.34
-0.295	-7.7
-0.295	-0.68
-0.295	8.01
-0.295	11.78
-0.295	7.54
-0.295	-1.96
-0.294	-8.9
-0.294	-7.12
-0.294	1.547
-0.294	9.8
-0.294	10.74
-0.294	3.73
-0.294	-5.39
-0.293	-8.9
-0.293	-3.52
-0.293	5.59
-0.293	10.72
-0.293	8.18
-0.293	0.11
-0.292	-7.48
-0.292	-7.89
-0.292	-0.5
-0.292	8.26
-0.292	10.85
-0.292	5.4
-0.291	-3.46
-0.291	-8.8
-0.291	-6.4
-0.291	2
-0.291	9.71
-0.291	10.43
-0.29	3.06
-0.29	-6.47
-0.29	-9.5
-0.29	-3.72
-0.29	5.96
-0.29	11.72
-0.29	8.38
-0.289	-1.18
-0.289	-8.6
-0.289	-8.1
-0.289	-0.09
-0.289	9.01
-0.289	11.39
-0.288	5.08
-0.288	-4.44
-0.288	-9.1
-0.288	-5.33
-0.288	3.62
-0.288	10.6
-0.287	9.93
-0.287	1.822
-0.287	-6.59
-0.287	-8.2
-0.287	-2.3
-0.287	6.21
-0.286	10.9
-0.286	7.45
-0.286	-1.73
-0.286	-8.8
-0.286	-7.76
-0.286	0.21
-0.286	8.8
-0.285	10.35
-0.285	3.86
-0.285	-5.11
-0.285	-9.6
-0.285	-5.87
-0.285	3.53
-0.284	9.9
-0.284	8.07
-0.284	-0.02
-0.284	-7.81
-0.284	-9.3
-0.284	-2.77
-0.283	6.37
-0.283	9.99
-0.283	5.04
-0.283	-4.08
-0.283	-9.7
-0.283	-7.38
-0.282	1.056
-0.282	8.76
-0.282	9.44
-0.282	2.347
-0.282	-6.8
-0.282	-10.1
-0.282	-4.84
-0.281	3.91
-0.281	9.19
-0.281	7.06
-0.281	-1.09
-0.281	-9
-0.281	-9.9
-0.28	-2.59
-0.28	6.56
-0.28	9.65
-0.28	4.12
-0.28	-5.09
-0.28	-10.2
-0.279	-6.89
-0.279	1.856
-0.279	9
-0.279	8.83
-0.279	1.341
-0.279	-7.26
-0.278	-9.6
-0.278	-3.96
-0.278	5.05
-0.278	10.29
-0.278	7.32
-0.278	-1.43
-0.278	-8.8
-0.277	-8.7
-0.277	-1.1
-0.277	7.77
-0.277	10.43
-0.277	4.79
-0.277	-4.86
-0.276	-10.2
-0.276	-6.46
-0.276	2.647
-0.276	9.64
-0.276	9.03
-0.276	1.487
-0.275	-7.21
-0.275	-9.8
-0.275	-3.49
-0.275	6.13
-0.275	10.82
-0.275	7.22
-0.274	-1.88
-0.274	-8.9
-0.274	-8.3
-0.274	-0.19
-0.274	8.39
-0.274	10.43
-0.274	4.07
-0.273	-5.58
-0.273	-10.4
-0.273	-6.02
-0.273	3.77
-0.273	10.41
-0.273	8.28
-0.272	-0.23
-0.272	-8.3
-0.272	-9.2
-0.272	-2.33
-0.272	6.76
-0.272	10.81
-0.271	6.36
-0.271	-2.82
-0.271	-9.2
-0.271	-7.37
-0.271	1.159
-0.271	9.23
-0.27	10.25
-0.27	3.47
-0.27	-5.52
-0.27	-9.4
-0.27	-4.65
-0.27	4.64
-0.27	10.66
-0.269	8.41
-0.269	-0.11
-0.269	-7.89
-0.269	-8.6
-0.269	-1.47
-0.269	7.89
-0.268	11.63
-0.268	6.37
-0.268	-3.19
-0.268	-9
-0.268	-6.28
-0.268	2.953
-0.267	10.53
-0.267	10.08
-0.267	2.531
-0.267	-5.92
-0.267	-8.6
-0.267	-3.13
-0.266	5.94
-0.266	10.91
-0.266	7.85
-0.266	-0.8
-0.266	-8.2
-0.266	-8
-0.266	-0.25
-0.265	8.85
-0.265	11.37
-0.265	5.21
-0.265	-4.02
-0.265	-8.7
-0.265	-5.64
-0.264	2.691
-0.264	9.59
-0.264	9.43
-0.264	1.894
-0.264	-6.69
-0.264	-8.9
-0.263	-3.22
-0.263	5.65
-0.263	10.42
-0.263	7.33
-0.263	-1.48
-0.263	-9.1
-0.262	-8.4
-0.262	0.43
-0.262	9.12
-0.262	10.48
-0.262	3.63
-0.262	-5.76
-0.262	-9.9
-0.261	-5.58
-0.261	3.42
-0.261	9.17
-0.261	7.73
-0.261	0.42
-0.261	-7.56
-0.26	-9.4
-0.26	-3.14
-0.26	6.32
-0.26	10.65
-0.26	6.08
-0.26	-3.54
-0.259	-9.9
-0.259	-7.94
-0.259	0.77
-0.259	8.68
-0.259	9.21
-0.259	2.272
-0.258	-6.31
-0.258	-10
-0.258	-5.86
-0.258	3.09
-0.258	9.52
-0.258	8.06
-0.258	-0.37
-0.257	-8.6
-0.257	-9.8
-0.257	-2.72
-0.257	6.55
-0.257	10.34
-0.257	5.38
-0.256	-4
-0.256	-10
-0.256	-7.66
-0.256	1.547
-0.256	10.05
-0.256	10.35
-0.255	2.144
-0.255	-7.02
-0.255	-9.7
-0.255	-4.32
-0.255	4.84
-0.255	10.39
-0.254	7.48
-0.254	-1.09
-0.254	-8.5
-0.254	-9
-0.254	-1.11
-0.254	7.96
-0.254	10.49
-0.253	4.86
-0.253	-4.52
-0.253	-10.1
-0.253	-7.02
-0.253	2.363
-0.253	10.04
-0.252	9.4
-0.252	1.325
-0.252	-7.44
-0.252	-9.6
-0.252	-3.9
-0.252	5.01
-0.251	10.03
-0.251	6.51
-0.251	-2.4
-0.251	-9
-0.251	-8.4
-0.251	-0.71
-0.25	8.27
-0.25	10.6
-0.25	4.06
-0.25	-5.35
-0.25	-9.9
-0.25	-5.79
-0.25	3.38
-0.249	10.07
-0.249	8.93
-0.249	0.6
-0.249	-8.1
-0.249	-9.7
-0.249	-2.83
-0.248	6.53
-0.248	10.6
-0.248	6.53
-0.248	-2.46
-0.248	-9
-0.248	-7.61
-0.247	1.053
-0.247	9.79
-0.247	10.73
-0.247	3.09
-0.247	-5.96
-0.247	-9.1
-0.246	-4.45
-0.246	4.47
-0.246	10.57
-0.246	8.75
-0.246	0.51
-0.246	-7.52
-0.246	-9
-0.245	-2.22
-0.245	7.24
-0.245	11.3
-0.245	6.82
-0.245	-2.35
-0.245	-8.7
-0.244	-6.67
-0.244	2.0719
-0.244	9.86
-0.244	10.13
-0.244	2.241
-0.244	-6.81
-0.243	-9.2
-0.243	-3.27
-0.243	5.75
-0.243	10.56
-0.243	7.72
-0.243	-0.87
-0.242	-8.4
-0.242	-8.4
-0.242	-0.84
-0.242	8.38
-0.242	11.5
-0.242	5.43
-0.242	-4.34
-0.241	-9.6
-0.241	-6.4
-0.241	2.853
-0.241	10.58
-0.241	9.89
-0.241	1.55
-0.24	-7.13
-0.24	-9.1
-0.24	-3.11
-0.24	5.55
-0.24	10.37
-0.24	7.37
-0.239	-1.41
-0.239	-8.4
-0.239	-7.86
-0.239	-0.56
-0.239	7.9
-0.239	10.52
-0.238	4.86
-0.238	-4.57
-0.238	-9.8
-0.238	-6.12
-0.238	3.61
-0.238	10.66
-0.238	8.98
-0.237	0.59
-0.237	-7.54
-0.237	-9.7
-0.237	-3.42
-0.237	5.92
-0.237	10.19
-0.236	6.46
-0.236	-2.17
-0.236	-8.8
-0.236	-7.55
-0.236	0.69
-0.236	8.69
-0.235	9.84
-0.235	3.1
-0.235	-6.24
-0.235	-10
-0.235	-5.28
-0.235	3.92
-0.234	10.32
-0.234	8.86
-0.234	0.53
-0.234	-7.92
-0.234	-9.4
-0.234	-2.32
-0.234	7.24
-0.233	11.15
-0.233	6.28
-0.233	-3.12
-0.233	-9.1
-0.233	-6.82
-0.233	1.862
-0.232	9.68
-0.232	10.34
-0.232	3.57
-0.232	-5.52
-0.232	-9.4
-0.232	-4.4
-0.231	5.27
-0.231	10.99
-0.231	7.98
-0.231	-0.64
-0.231	-7.9
-0.231	-8.6
-0.23	-1.58
-0.23	7.31
-0.23	10.46
-0.23	5.11
-0.23	-4.08
-0.23	-9.7
-0.23	-7
-0.229	2.0125
-0.229	9.79
-0.229	9.64
-0.229	1.719
-0.229	-7.32
-0.229	-10
-0.228	-4.24
-0.228	4.95
-0.228	9.87
-0.228	6.49
-0.228	-2.25
-0.228	-8.8
-0.227	-8.2
-0.227	-0.73
-0.227	7.81
-0.227	10.29
-0.227	4.28
-0.227	-5.41
-0.226	-10.3
-0.226	-6.42
-0.226	2.913
-0.226	9.9
-0.226	8.76
-0.226	0.28
-0.226	-8.1
-0.225	-9.2
-0.225	-2.36
-0.225	7.2
-0.225	11.41
-0.225	6.87
-0.225	-2.24
-0.224	-8.6
-0.224	-7.52
-0.224	-0.08
-0.224	7.96
-0.224	10.01
-0.224	4.1
-0.223	-4.92
-0.223	-9.3
-0.223	-4.71
-0.223	4.32
-0.223	10.38
-0.223	9.11
-0.222	1.475
-0.222	-7.05
-0.222	-9.1
-0.222	-2.18
-0.222	7.76
-0.222	11.48
-0.222	6.25
-0.221	-3.11
-0.221	-9.1
-0.221	-6.96
-0.221	1.9875
-0.221	9.74
-0.221	9.81
-0.22	2.475
-0.22	-5.77
-0.22	-8.8
-0.22	-4.17
-0.22	4.72
-0.22	10.46
-0.219	7.83
-0.219	-0.8
-0.219	-8
-0.219	-8.5
-0.219	-1.7
-0.219	7.4
-0.218	10.67
-0.218	5.12
-0.218	-4.16
-0.218	-9.7
-0.218	-6.98
-0.218	2.425
-0.218	9.95
-0.217	9.12
-0.217	1.319
-0.217	-6.77
-0.217	-9.3
-0.217	-4.49
-0.217	4.28
-0.216	10.13
-0.216	7.51
-0.216	-1.72
-0.216	-9.3
-0.216	-8.7
-0.216	-0.64
-0.215	8.17
-0.215	10.4
-0.215	4.15
-0.215	-5.04
-0.215	-9.7
-0.215	-6.07
-0.214	3.21
-0.214	10.57
-0.214	9.46
-0.214	0.49
-0.214	-8
-0.214	-9.3
-0.214	-2.85
-0.213	5.93
-0.213	10.14
-0.213	6.47
-0.213	-2.23
-0.213	-9.1
-0.213	-8
-0.212	0.5
-0.212	9.31
-0.212	11.17
-0.212	4.38
-0.212	-5.29
-0.212	-9.8
-0.211	-5.23
-0.211	4.01
-0.211	10.13
-0.211	8.55
-0.211	0.54
-0.211	-7.34
-0.21	-8.6
-0.21	-2.33
-0.21	6.55
-0.21	10.46
-0.21	5.81
-0.21	-3.32
-0.21	-9.5
-0.209	-7.47
-0.209	1.206
-0.209	9.19
-0.209	9.52
-0.209	2.522
-0.209	-6.11
-0.208	-9.7
-0.208	-5.27
-0.208	4.22
-0.208	10.19
-0.208	7.52
-0.208	-1.23
-0.207	-8.8
-0.207	-9
-0.207	-1.2
-0.207	7.7
-0.207	10.02
-0.207	4.59
-0.206	-4.28
-0.206	-9.9
-0.206	-7.13
-0.206	2.15
-0.206	9.46
-0.206	9.04
-0.206	1.631
-0.205	-6.73
-0.205	-9.4
-0.205	-3.91
-0.205	5.03
-0.205	10.28
-0.205	7.23
-0.204	-1.69
-0.204	-9
-0.204	-8.4
-0.204	-0.45
-0.204	8.01
-0.204	10.26
-0.203	4.6
-0.203	-4.58
-0.203	-10.1
-0.203	-6.46
-0.203	3.33
-0.203	10.59
-0.202	9.32
-0.202	1.437
-0.202	-6.84
-0.202	-9.5
-0.202	-4.01
-0.202	5.75
-0.202	11.12
-0.201	7.19
-0.201	-2.32
-0.201	-8.8
-0.201	-7.4
-0.201	0.26
-0.201	8.18
-0.2	10.19
-0.2	4.29
-0.2	-4.9
-0.2	-9.6
-0.2	-5.5
-0.2	3.92
-0.199	10.73
-0.199	9.12
-0.199	0.46
-0.199	-7.76
-0.199	-9
-0.199	-2.56
-0.198	6.7
-0.198	10.81
-0.198	6.13
-0.198	-2.97
-0.198	-9.2
-0.198	-7.23
-0.198	1.544
-0.197	9.31
-0.197	9.53
-0.197	2.572
-0.197	-5.93
-0.197	-9.4
-0.197	-4.97
-0.196	4.1
-0.196	10.46
-0.196	8.65
-0.196	0
-0.196	-8
-0.196	-8.5
-0.195	-1.18
-0.195	7.52
-0.195	10.45
-0.195	5.29
-0.195	-3.86
-0.195	-9.4
-0.194	-6.68
-0.194	2.0406
-0.194	10.02
-0.194	10.68
-0.194	2.822
-0.194	-6.72
-0.194	-9.7
-0.193	-3.78
-0.193	5.61
-0.193	10.82
-0.193	7.68
-0.193	-0.89
-0.193	-8.1
-0.192	-8.3
-0.192	-0.97
-0.192	8
-0.192	10.81
-0.192	5.3
-0.192	-3.94
-0.191	-9.5
-0.191	-6.5
-0.191	2.919
-0.191	10.55
-0.191	9.81
-0.191	1.653
-0.19	-7.4
-0.19	-9.4
-0.19	-2.96
-0.19	6.25
-0.19	11.03
-0.19	7.69
-0.19	-1.58
-0.189	-9.3
-0.189	-8.4
-0.189	-0.2
-0.189	8.3
-0.189	10.17
-0.189	4.01
-0.188	-5.37
-0.188	-10.2
-0.188	-5.94
-0.188	3.71
-0.188	10.89
-0.188	9.34
-0.187	0.28
-0.187	-8.5
-0.187	-9.7
-0.187	-2.46
-0.187	7.01
-0.187	11.04
-0.186	6.21
-0.186	-3.03
-0.186	-9.3
-0.186	-7.32
-0.186	0.9
-0.186	8.7
-0.186	9.85
-0.185	3.38
-0.185	-5.45
-0.185	-9.5
-0.185	-5.07
-0.185	4.41
-0.185	10.56
-0.184	8.23
-0.184	-0.43
-0.184	-8.3
-0.184	-8.9
-0.184	-1.43
-0.184	7.65
-0.183	10.57
-0.183	5.11
-0.183	-4.25
-0.183	-9.6
-0.183	-6.67
-0.183	1.99062
-0.182	9.61
-0.182	10.04
-0.182	2.366
-0.182	-7.01
-0.182	-10
-0.182	-4.45
-0.182	4.73
-0.181	10.28
-0.181	7.59
-0.181	-1.4
-0.181	-9
-0.181	-8.7
-0.181	-0.79
-0.18	7.92
-0.18	10.18
-0.18	4.63
-0.18	-4.36
-0.18	-9.9
-0.18	-7.25
-0.179	2.363
-0.179	10.68
-0.179	10.06
-0.179	1.228
-0.179	-7.93
-0.179	-9.8
-0.178	-2.92
-0.178	6.44
-0.178	10.77
-0.178	7
-0.178	-1.81
-0.178	-8.7
-0.178	-8.1
-0.177	0.01
-0.177	8.61
-0.177	10.44
-0.177	3.82
-0.177	-5.7
-0.177	-10.2
-0.176	-5.68
-0.176	3.98
-0.176	10.59
-0.176	8.68
-0.176	0.38
-0.176	-7.58
-0.175	-8.8
-0.175	-2.15
-0.175	6.95
-0.175	10.45
-0.175	5.93
-0.175	-2.86
-0.174	-9
-0.174	-7.34
-0.174	1.066
-0.174	8.97
-0.174	9.92
-0.174	3.39
-0.174	-5.11
-0.173	-8.9
-0.173	-4.85
-0.173	4.15
-0.173	10.83
-0.173	8.88
-0.173	-0.2
-0.172	-8.5
-0.172	-9.1
-0.172	-1.59
-0.172	7.44
-0.172	10.73
-0.172	5.76
-0.171	-3.79
-0.171	-9.9
-0.171	-7.38
-0.171	1.9219
-0.171	9.92
-0.171	9.79
-0.17	2.0563
-0.17	-6.6
-0.17	-9.8
-0.17	-4.39
-0.17	5.52
-0.17	11.28
-0.17	7.75
-0.169	-1.57
-0.169	-8.8
-0.169	-8.2
-0.169	-0.55
-0.169	8.04
-0.169	10.73
-0.168	5.26
-0.168	-3.98
-0.168	-9.4
-0.168	-6.18
-0.168	3
-0.168	10.02
-0.167	9.46
-0.167	2.00938
-0.167	-6.48
-0.167	-9.1
-0.167	-3.11
-0.167	6.42
-0.166	11.26
-0.166	7.65
-0.166	-1.34
-0.166	-8.4
-0.166	-7.76
-0.166	0.02
-0.166	8.28
-0.165	10.48
-0.165	4.79
-0.165	-4.05
-0.165	-8.7
-0.165	-5.33
-0.165	3.51
-0.164	10.4
-0.164	9.17
-0.164	0.96
-0.164	-7.36
-0.164	-8.8
-0.164	-2.33
-0.163	6.31
-0.163	10.35
-0.163	6.65
-0.163	-2.44
-0.163	-9.5
-0.163	-7.98
-0.162	0.35
-0.162	8.47
-0.162	10.16
-0.162	3.97
-0.162	-5.26
-0.162	-9.5
-0.162	-5.22
-0.161	3.87
-0.161	10.19
-0.161	8.53
-0.161	-0.18
-0.161	-8.5
-0.161	-9.3
-0.16	-2.29
-0.16	7.19
-0.16	11.06
-0.16	6.01
-0.16	-3.69
-0.16	-10.2
-0.159	-8.2
-0.159	1.012
-0.159	9.42
-0.159	9.91
-0.159	2.372
-0.159	-7.2
-0.158	-10.7
-0.158	-4.78
-0.158	5.41
-0.158	10.79
-0.158	7.34
-0.158	-1.37
-0.158	-8.5
-0.157	-8.6
-0.157	-0.97
-0.157	8.3
-0.157	11.08
-0.157	5.43
-0.157	-3.83
-0.156	-9.6
-0.156	-6.71
-0.156	2.781
-0.156	10.52
-0.156	10.13
-0.156	2.0781
-0.155	-6.96
-0.155	-9.6
-0.155	-3.23
-0.155	6.73
-0.155	11.42
-0.155	7.34
-0.154	-1.71
-0.154	-8.5
-0.154	-7.92
-0.154	-0.18
-0.154	8.2
-0.154	10
-0.154	3.81
-0.153	-4.99
-0.153	-9.5
-0.153	-5.8
-0.153	3.27
-0.153	9.51
-0.153	8.09
-0.152	0.6
-0.152	-7.08
-0.152	-8.9
-0.152	-2.95
-0.152	6.29
-0.152	10.61
-0.151	6.12
-0.151	-2.69
-0.151	-8.7
-0.151	-7.5
-0.151	0.28
-0.151	8.05
-0.15	9.44
-0.15	3.06
-0.15	-5.87
-0.15	-9.6
-0.15	-5.43
-0.15	3.45
-0.15	9.89
-0.149	8.57
-0.149	0.39
-0.149	-7.77
-0.149	-8.8
-0.149	-2.18
-0.149	6.48
-0.148	10.38
-0.148	6.16
-0.148	-2.79
-0.148	-8.8
-0.148	-6.76
-0.148	1.816
-0.147	9.92
-0.147	10.43
-0.147	2.466
-0.147	-6.91
-0.147	-9.7
-0.147	-4.07
-0.146	5.12
-0.146	10.48
-0.146	7.93
-0.146	-0.48
-0.146	-7.78
-0.146	-8.3
-0.146	-1.31
-0.145	7.39
-0.145	10.64
-0.145	5.3
-0.145	-4.21
-0.145	-9.7
-0.145	-6.51
-0.144	2.509
-0.144	9.57
-0.144	9.35
-0.144	2.344
-0.144	-6.2
-0.144	-9.4
-0.143	-4.04
-0.143	5.38
-0.143	10.8
-0.143	7.82
-0.143	-0.75
-0.143	-8.1
-0.142	-8.2
-0.142	-0.28
-0.142	8.95
-0.142	10.92
-0.142	4.48
-0.142	-4.8
-0.142	-9.5
-0.141	-5.91
-0.141	2.928
-0.141	9.75
-0.141	8.88
-0.141	0.94
-0.141	-7.43
-0.14	-9.4
-0.14	-3.4
-0.14	6.02
-0.14	11.31
-0.14	7.42
-0.14	-2.63
-0.139	-9.7
-0.139	-7.96
-0.139	0.41
-0.139	8.79
-0.139	10.56
-0.139	3.7
-0.138	-5.84
-0.138	-9.8
-0.138	-4.98
-0.138	4.48
-0.138	10.63
-0.138	8.32
-0.138	-0.31
-0.137	-7.98
-0.137	-8.9
-0.137	-2.33
-0.137	6.68
-0.137	10.87
-0.137	6.49
-0.136	-2.97
-0.136	-9.8
-0.136	-7.93
-0.136	0.96
-0.136	9.19
-0.136	10.14
-0.135	2.934
-0.135	-6.49
-0.135	-9.8
-0.135	-4.3
-0.135	5.33
-0.135	10.85
-0.134	7.58
-0.134	-1.56
-0.134	-8.7
-0.134	-8.4
-0.134	-1.39
-0.134	7.17
-0.134	10.33
-0.133	5.6
-0.133	-3.38
-0.133	-9.4
-0.133	-6.86
-0.133	2.294
-0.133	9.83
-0.132	9.07
-0.132	1.353
-0.132	-6.87
-0.132	-9.3
-0.132	-4.03
-0.132	5.27
-0.131	10.43
-0.131	7.05
-0.131	-1.86
-0.131	-9.3
-0.131	-8.8
-0.131	-0.6
-0.13	8.31
-0.13	10.25
-0.13	3.86
-0.13	-5.1
-0.13	-9.3
-0.13	-5.73
-0.13	2.891
-0.129	9.86
-0.129	9.22
-0.129	1.116
-0.129	-7.8
-0.129	-9.9
-0.129	-3.17
-0.128	6.41
-0.128	10.71
-0.128	6.34
-0.128	-2.65
-0.128	-9.1
-0.128	-7.87
-0.127	0.33
-0.127	8.47
-0.127	10.02
-0.127	3.8
-0.127	-5.43
-0.127	-9.8
-0.126	-5.39
-0.126	4.23
-0.126	10.79
-0.126	8.75
-0.126	-0.07
-0.126	-8.3
-0.126	-9.2
-0.125	-2.32
-0.125	6.79
-0.125	10.87
-0.125	6.33
-0.125	-3.12
-0.125	-9.7
-0.124	-8.1
-0.124	0.66
-0.124	9.42
-0.124	10.42
-0.124	3.16
-0.124	-6.39
-0.123	-10.2
-0.123	-4.96
-0.123	4.84
-0.123	10.54
-0.123	7.53
-0.123	-1.07
-0.122	-8.3
-0.122	-8.5
-0.122	-1.55
-0.122	7.24
-0.122	10.78
-0.122	5.91
-0.122	-3.44
-0.121	-9.3
-0.121	-6.95
-0.121	1.637
-0.121	9.64
-0.121	10.11
-0.121	2.328
-0.12	-6.61
-0.12	-9.4
-0.12	-4.1
-0.12	5.11
-0.12	10.74
-0.12	7.53
-0.119	-1.57
-0.119	-8.9
-0.119	-8.5
-0.119	-0.85
-0.119	8.22
-0.119	10.99
-0.118	4.98
-0.118	-4.83
-0.118	-10
-0.118	-6.42
-0.118	2.897
-0.118	10.28
-0.118	9.34
-0.117	0.94
-0.117	-7.53
-0.117	-9.5
-0.117	-3.53
-0.117	5.65
-0.117	10.38
-0.116	6.71
-0.116	-2.24
-0.116	-9.2
-0.116	-8.3
-0.116	-0.2
-0.116	8.61
-0.115	10.71
-0.115	3.92
-0.115	-5.83
-0.115	-10.5
-0.115	-6.16
-0.115	3.86
-0.114	10.55
-0.114	8.25
-0.114	-0.21
-0.114	-7.71
-0.114	-8.8
-0.114	-2.61
-0.114	6.26
-0.113	10.77
-0.113	6.94
-0.113	-2.5
-0.113	-9.3
-0.113	-7.67
-0.113	0.87
-0.112	9.21
-0.112	10.34
-0.112	3.01
-0.112	-6.18
-0.112	-9.4
-0.112	-4.41
-0.111	4.5
-0.111	10.54
-0.111	8.24
-0.111	-0.29
-0.111	-7.55
-0.111	-7.92
-0.11	-1.53
-0.11	7.2
-0.11	10.93
-0.11	5.91
-0.11	-3.48
-0.11	-9.7
-0.11	-7.31
-0.109	1.844
-0.109	10.17
-0.109	10.17
-0.109	1.925
-0.109	-6.88
-0.109	-9.2
-0.108	-3.85
-0.108	5.22
-0.108	10.86
-0.108	7.6
-0.108	-1.64
-0.108	-8.7
-0.107	-8.1
-0.107	-0.71
-0.107	7.72
-0.107	10.13
-0.107	4.45
-0.107	-4.45
-0.106	-9.4
-0.106	-6.36
-0.106	2.122
-0.106	9.48
-0.106	9.27
-0.106	1.15
-0.106	-7.84
-0.105	-9.8
-0.105	-3.19
-0.105	6.38
-0.105	10.64
-0.105	6.92
-0.105	-1.74
-0.104	-8.9
-0.104	-8.2
-0.104	0.01
-0.104	8.56
-0.104	10.04
-0.104	3.86
-0.103	-4.78
-0.103	-9.5
-0.103	-6.26
-0.103	3.14
-0.103	10.77
-0.103	9.64
-0.102	0.9
-0.102	-7.59
-0.102	-9.1
-0.102	-2.73
-0.102	6.51
-0.102	10.7
-0.102	6.32
-0.101	-2.55
-0.101	-8.7
-0.101	-6.81
-0.101	1.559
-0.101	9.32
-0.101	10.13
-0.1	3.84
-0.1	-4.8
-0.1	-9
-0.1	-4.72
-0.1	4.68
-0.1	10.8
-0.099	8.58
-0.099	0
-0.099	-7.73
-0.099	-8.4
-0.099	-1.71
-0.099	6.98
-0.098	10.44
-0.098	5.85
-0.098	-3.15
-0.098	-9
-0.098	-6.9
-0.098	1.456
-0.098	9.49
-0.097	10.34
-0.097	2.656
-0.097	-6.58
-0.097	-9.8
-0.097	-4.36
-0.097	4.69
-0.096	10.17
-0.096	7.89
-0.096	-0.46
-0.096	-8.3
-0.096	-8.7
-0.096	-1.09
-0.095	7.94
-0.095	10.95
-0.095	5.45
-0.095	-4.05
-0.095	-9.8
-0.095	-6.71
-0.094	2.584
-0.094	10.17
-0.094	9.79
-0.094	1.881
-0.094	-7
-0.094	-9.4
-0.094	-3.23
-0.093	5.71
-0.093	9.99
-0.093	7
-0.093	-1.48
-0.093	-9.1
-0.093	-8.6
-0.092	-0.34
-0.092	8.45
-0.092	10.37
-0.092	4.24
-0.092	-4.8
-0.092	-9.4
-0.091	-5.93
-0.091	3.36
-0.091	10.82
-0.091	9.98
-0.091	1.234
-0.091	-7.88
-0.09	-9.9
-0.09	-2.79
-0.09	7.43
-0.09	11.6
-0.09	6.43
-0.09	-3.22
-0.09	-9.3
-0.089	-7.22
-0.089	1.128
-0.089	9.28
-0.089	10.58
-0.089	3.78
-0.089	-5.79
-0.088	-10.2
-0.088	-5.37
-0.088	4.46
-0.088	10.68
-0.088	8.57
-0.088	0.04
-0.087	-8.1
-0.087	-9
-0.087	-1.63
-0.087	7.36
-0.087	10.62
-0.087	5.57
-0.086	-3.82
-0.086	-9.6
-0.086	-7.06
-0.086	1.606
-0.086	9.34
-0.086	9.77
-0.086	2.853
-0.085	-5.98
-0.085	-9.4
-0.085	-4.34
-0.085	5.2
-0.085	10.94
-0.085	7.46
-0.084	-1.83
-0.084	-8.7
-0.084	-7.94
-0.084	-0.8
-0.084	7.15
-0.084	10.03
-0.083	5.13
-0.083	-3.93
-0.083	-9.4
-0.083	-6.35
-0.083	2.528
-0.083	9.88
-0.082	9.78
-0.082	2.278
-0.082	-6.65
-0.082	-9.3
-0.082	-3.39
-0.082	5.92
-0.082	11.08
-0.081	8.03
-0.081	-1.05
-0.081	-8.6
-0.081	-7.67
-0.081	0.46
-0.081	8.68
-0.08	10.8
-0.08	4.8
-0.08	-4.87
-0.08	-9.9
-0.08	-5.82
-0.08	3.71
-0.079	10.64
-0.079	9.38
-0.079	1.356
-0.079	-6.97
-0.079	-9
-0.079	-2.65
-0.078	6.8
-0.078	11
-0.078	6.57
-0.078	-2.98
-0.078	-9.7
-0.078	-7.96
-0.078	0.9
-0.077	8.97
-0.077	9.82
-0.077	3.29
-0.077	-5.55
-0.077	-9.6
-0.077	-5.4
-0.076	3.92
-0.076	10.39
-0.076	8.8
-0.076	0.15
-0.076	-8.8
-0.076	-9.9
-0.075	-1.92
-0.075	7.83
-0.075	11.05
-0.075	5.66
-0.075	-3.53
-0.075	-9.5
-0.074	-7.42
-0.074	1.109
-0.074	9.15
-0.074	10.05
-0.074	2.969
-0.074	-6.25
-0.074	-10.3
-0.073	-5.53
-0.073	4.76
-0.073	11.36
-0.073	8.43
-0.073	-1.08
-0.073	-8.8
-0.072	-8.6
-0.072	-0.98
-0.072	7.73
-0.072	10.93
-0.072	5.77
-0.072	-3.76
-0.071	-9.6
-0.071	-6.73
-0.071	2.484
-0.071	10.02
-0.071	9.5
-0.071	1.841
-0.07	-6.68
-0.07	-9.1
-0.07	-3.15
-0.07	6.05
-0.07	10.84
-0.07	7.42
-0.07	-1.66
-0.069	-8.9
-0.069	-8.2
-0.069	0.02
-0.069	8.62
-0.069	10.25
-0.069	4.09
-0.068	-5.1
-0.068	-9.8
-0.068	-5.91
-0.068	3.18
-0.068	9.8
-0.068	8.57
-0.067	0.16
-0.067	-7.95
-0.067	-9.1
-0.067	-2.74
-0.067	5.91
-0.067	10.24
-0.066	6.54
-0.066	-2.34
-0.066	-9.3
-0.066	-8.5
-0.066	-0.23
-0.066	8.62
-0.066	10.3
-0.065	3.49
-0.065	-5.63
-0.065	-9.7
-0.065	-5.32
-0.065	3.58
-0.065	9.94
-0.064	8.37
-0.064	-0.08
-0.064	-8.1
-0.064	-9.1
-0.064	-2.41
-0.064	6.88
-0.063	11.05
-0.063	6.1
-0.063	-3.5
-0.063	-9.4
-0.063	-7.17
-0.063	1.159
-0.062	8.93
-0.062	9.71
-0.062	3.26
-0.062	-5.8
-0.062	-9.9
-0.062	-4.89
-0.062	4.82
-0.061	10.7
-0.061	8.12
-0.061	-0.93
-0.061	-8.8
-0.061	-8.9
-0.061	-1.13
-0.06	7.74
-0.06	10.78
-0.06	5.72
-0.06	-3.52
-0.06	-9.6
-0.06	-7.24
-0.059	1.641
-0.059	9.42
-0.059	9.89
-0.059	2.484
-0.059	-6.64
-0.059	-9.7
-0.058	-4.17
-0.058	5.6
-0.058	11.44
-0.058	8.01
-0.058	-1.45
-0.058	-8.5
-0.058	-7.86
-0.057	-0.19
-0.057	8.31
-0.057	10.24
-0.057	4.28
-0.057	-4.67
-0.057	-9.5
-0.056	-5.74
-0.056	3.46
-0.056	10.18
-0.056	8.73
-0.056	1.109
-0.056	-6.61
-0.055	-8.9
-0.055	-3.33
-0.055	5.98
-0.055	10.92
-0.055	7
-0.055	-2.62
-0.054	-9.6
-0.054	-7.76
-0.054	0.97
-0.054	8.96
-0.054	10.06
-0.054	3.47
-0.054	-5.19
-0.053	-9.3
-0.053	-5.69
-0.053	3.26
-0.053	10.03
-0.053	8.91
-0.053	0.74
-0.052	-7.53
-0.052	-9
-0.052	-2.11
-0.052	7.36
-0.052	11.04
-0.052	5.85
-0.051	-3.44
-0.051	-8.8
-0.051	-6.72
-0.051	1.166
-0.051	8.81
-0.051	9.87
-0.05	3.06
-0.05	-6.23
-0.05	-9.8
-0.05	-4.94
-0.0498	4.19
-0.0497	10.32
-0.0495	8.44
-0.0494	-0.41
-0.0492	-8.7
-0.049	-9.1
-0.0489	-1.49
-0.0487	7.68
-0.0486	10.74
-0.0484	5.26
-0.0482	-3.85
-0.0481	-9.2
-0.0479	-6.88
-0.0478	1.737
-0.0476	9.72
-0.0474	10.24
-0.0473	2.453
-0.0471	-7.11
-0.047	-10
-0.0468	-3.76
-0.0466	5.78
-0.0465	10.87
-0.0463	7.55
-0.0462	-1.2
-0.046	-8.3
-0.0458	-7.93
-0.0457	-0.14
-0.0455	8.56
-0.0454	10.68
-0.0452	4.48
-0.045	-4.54
-0.0449	-9.1
-0.0447	-5.69
-0.0446	2.663
-0.0444	9.47
-0.0442	9.17
-0.0441	1.431
-0.0439	-7.2
-0.0438	-9.6
-0.0436	-4.09
-0.0434	5.16
-0.0433	10.83
-0.0431	7.62
-0.043	-1.63
-0.0428	-8.9
-0.0426	-8.3
-0.0425	-0.14
-0.0423	8.33
-0.0422	9.94
-0.042	3.88
-0.0418	-4.88
-0.0417	-9.4
-0.0415	-5.88
-0.0414	2.972
-0.0412	9.91
-0.041	8.63
-0.0409	0.32
-0.0407	-7.73
-0.0406	-9
-0.0404	-2.89
-0.0402	6.11
-0.0401	10.68
-0.0399	6.68
-0.0398	-2.84
-0.0396	-9.6
-0.0394	-7.67
-0.0393	0.82
-0.0391	9.09
-0.039	10.49
-0.0388	3.13
-0.0386	-6.61
-0.0385	-10.1
-0.0383	-4.84
-0.0382	4.39
-0.038	10.22
-0.0378	7.89
-0.0377	-0.29
-0.0375	-7.73
-0.0374	-8.8
-0.0372	-2.09
-0.037	7.44
-0.0369	10.98
-0.0367	5.52
-0.0366	-3.86
-0.0364	-9.4
-0.0362	-6.7
-0.0361	2.109
-0.0359	9.59
-0.0358	9.18
-0.0356	1.562
-0.0354	-7
-0.0353	-9.6
-0.0351	-3.77
-0.035	5.6
-0.0348	10.75
-0.0346	7.72
-0.0345	-1.08
-0.0343	-8.5
-0.0342	-8.4
-0.034	-0.58
-0.0338	8.8
-0.0337	11.25
-0.0335	4.99
-0.0334	-4.1
-0.0332	-9.2
-0.033	-6.29
-0.0329	2.847
-0.0327	10.04
-0.0326	9.33
-0.0324	1.528
-0.0322	-7.26
-0.0321	-10.1
-0.0319	-4.16
-0.0318	5.76
-0.0316	11.21
-0.0314	7.33
-0.0313	-2.18
-0.0311	-9.4
-0.031	-8.1
-0.0308	0.12
-0.0306	8.28
-0.0305	10.03
-0.0303	3.99
-0.0302	-5.25
-0.03	-10.3
-0.0298	-6.14
-0.0297	3.89
-0.0295	10.53
-0.0294	8.43
-0.0292	-0.19
-0.029	-8.4
-0.0289	-9.4
-0.0287	-2.33
-0.0286	6.78
-0.0284	10.45
-0.0282	5.85
-0.0281	-3.15
-0.0279	-9.1
-0.0278	-7.37
-0.0276	0.96
-0.0274	8.99
-0.0273	9.92
-0.0271	3.08
-0.027	-6.03
-0.0268	-9.8
-0.0266	-4.98
-0.0265	4.07
-0.0263	9.71
-0.0262	7.98
-0.026	0.04
-0.0258	-8
-0.0257	-9
-0.0255	-1.77
-0.0254	7.34
-0.0252	10.62
-0.025	5.64
-0.0249	-3.55
-0.0247	-9
-0.0246	-6.2
-0.0244	2.0531
-0.0242	9.3
-0.0241	9.66
-0.0239	2.438
-0.0238	-6.53
-0.0236	-9.7
-0.0234	-4.17
-0.0233	5.17
-0.0231	10.56
-0.023	7.64
-0.0228	-0.97
-0.0226	-8.4
-0.0225	-8.6
-0.0223	-0.96
-0.0222	8.15
-0.022	10.69
-0.0218	4.38
-0.0217	-5.16
-0.0215	-9.8
-0.0214	-6.42
-0.0212	2.413
-0.021	9.93
-0.0209	9.45
-0.0207	1.116
-0.0206	-7.83
-0.0204	-10.1
-0.0202	-3.63
-0.0201	5.93
-0.0199	10.7
-0.0198	7.08
-0.0196	-1.71
-0.0194	-8.9
-0.0193	-8.3
-0.0191	-0.02
-0.019	8.11
-0.0188	9.53
-0.0186	3.63
-0.0185	-5.05
-0.0183	-9.5
-0.0182	-5.43
-0.018	4.05
-0.0178	10.63
-0.0177	9.16
-0.0175	0.48
-0.0174	-7.87
-0.0172	-9
-0.017	-2.28
-0.0169	6.7
-0.0167	10.62
-0.0166	6.18
-0.0164	-2.72
-0.0162	-8.8
-0.0161	-7.21
-0.0159	0.96
-0.0158	9.12
-0.0156	10.77
-0.0154	3.96
-0.0153	-5.52
-0.0151	-9.7
-0.015	-5.19
-0.0148	4.22
-0.0146	10.52
-0.0145	8.43
[truncated: 38,003 more rows]

## Sheet: Fig.4 (b)
Response speed
MH-0V			MH-Al NTs-0V			MH-10V			MH-Al NTs-10V
Time(ns)	Voltage(mV)		Time(ns)	Voltage(mV)		Time(ns)	Voltage(mV)		Time(ns)	Voltage(mV)
0.02	1.27		0.02	0.92		0.02	0.98		0	3.81152
0.06	1.29		0.06	0.94		0.03	0.99		0.04	3.57091
0.1	1.3		0.1	0.97		0.05	1		0.08	3.32002
0.14	1.32		0.14	0.99		0.07	1.01		0.12	3.06145
0.18	1.33		0.18	1.02		0.08	1.02		0.16	2.79805
0.22	1.34		0.22	1.06		0.1	1.04		0.2	2.53284
0.26	1.34		0.26	1.09		0.11	1.04		0.24	2.26906
0.3	1.35		0.3	1.13		0.13	1.06		0.28	2.01015
0.34	1.36		0.34	1.18		0.15	1.07		0.32	1.75969
0.38	1.37		0.38	1.23		0.16	1.09		0.36	1.52144
0.42	1.4		0.42	1.29		0.18	1.11		0.4	1.2993
0.46	1.42		0.46	1.36		0.19	1.13		0.44	1.09728
0.5	1.46		0.5	1.44		0.21	1.15		0.48	0.91952
0.54	1.51		0.54	1.53		0.23	1.18		0.52	0.77023
0.58	1.57		0.58	1.62		0.24	1.2		0.56	0.65368
0.62	1.63		0.62	1.72		0.26	1.22		0.6	0.57421
0.66	1.7		0.66	1.84		0.27	1.25		0.64	0.53617
0.7	1.78		0.7	1.96		0.29	1.27		0.68	0.5439
0.74	1.86		0.74	2.08		0.31	1.3		0.72	0.60173
0.78	1.95		0.78	2.22		0.32	1.33		0.76	0.71396
0.82	2.05		0.82	2.37		0.34	1.35		0.8	0.88478
0.86	2.16		0.86	2.53		0.35	1.38		0.84	1.11833
0.9	2.27		0.9	2.71		0.37	1.41		0.88	1.41862
0.94	2.39		0.94	2.91		0.39	1.44		0.92	1.7895
0.98	2.52		0.98	3.119		0.4	1.47		0.96	2.23469
1.02	2.67		1.02	3.351		0.42	1.51		1	2.75769
1.06	2.82		1.06	3.604		0.43	1.54		1.04	3.36184
1.1	2.99		1.1	3.867		0.45	1.57		1.08	4.0502
1.14	3.175		1.14	4.155		0.47	1.61		1.12	4.82561
1.18	3.367		1.18	4.456		0.48	1.65		1.16	5.69062
1.22	3.589		1.22	4.791		0.5	1.69		1.2	6.64753
1.26	3.83		1.26	5.14		0.51	1.74		1.24	7.69829
1.3	4.0938		1.3	5.53		0.53	1.78		1.28	8.84455
1.34	4.382		1.34	5.95		0.55	1.83		1.32	10.0876
1.38	4.69		1.38	6.4		0.56	1.88		1.36	11.4285
1.42	5.02		1.42	6.88		0.58	1.93		1.4	12.8677
1.46	5.38		1.46	7.4		0.59	1.99		1.44	14.4055
1.5	5.78		1.5	7.93		0.61	2.05		1.48	16.0417
1.54	6.2		1.54	8.5		0.63	2.11		1.52	17.7759
1.58	6.63		1.58	9.09		0.64	2.18		1.56	19.607
1.62	7.11		1.62	9.72		0.66	2.24		1.6	21.5337
1.66	7.6		1.66	10.36		0.67	2.32		1.64	23.5544
1.7	8.13		1.7	11.04		0.69	2.39		1.68	25.6669
1.74	8.68		1.74	11.74		0.71	2.47		1.72	27.8686
1.78	9.26		1.78	12.48		0.72	2.55		1.76	30.1568
1.82	9.86		1.82	13.24		0.74	2.64		1.8	32.5281
1.86	10.48		1.86	14		0.75	2.73		1.84	34.979
1.9	11.12		1.9	14.8		0.77	2.82		1.88	37.5053
1.94	11.79		1.94	15.6		0.79	2.92		1.92	40.1029
1.98	12.46		1.98	16.5		0.8	3.026		1.96	42.7669
2.02	13.15		2.02	17.4		0.82	3.134		2	45.4925
2.06	13.86		2.06	18.2		0.83	3.247		2.04	48.2743
2.1	14.6		2.1	19.1		0.85	3.358		2.08	51.1068
2.14	15.3		2.14	20		0.87	3.489		2.12	53.9842
2.18	16		2.18	20.9		0.88	3.609		2.16	56.9004
2.22	16.8		2.22	21.8		0.9	3.743		2.2	59.8493
2.26	17.5		2.26	22.7		0.91	3.879		2.24	62.8244
2.3	18.2		2.3	23.6		0.93	4.019		2.28	65.8191
2.34	19		2.34	24.5		0.95	4.167		2.32	68.8267
2.38	19.7		2.38	25.4		0.96	4.319		2.36	71.8404
2.42	20.5		2.42	26.3		0.98	4.475		2.4	74.8533
2.46	21.2		2.46	27.2		0.99	4.632		2.44	77.8586
2.5	21.9		2.5	28.1		1.01	4.794		2.48	80.8493
2.54	22.6		2.54	28.9		1.03	4.959		2.52	83.8184
2.58	23.4		2.58	29.8		1.04	5.13		2.56	86.7592
2.62	24.1		2.62	30.6		1.06	5.3		2.6	89.6649
2.66	24.8		2.66	31.5		1.07	5.48		2.64	92.5287
2.7	25.5		2.7	32.3		1.09	5.66		2.68	95.3442
2.74	26.1		2.74	33		1.11	5.84		2.72	98.105
2.78	26.8		2.78	33.8		1.12	6.04		2.76	100.805
2.82	27.4		2.82	34.5		1.14	6.23		2.8	103.438
2.86	28		2.86	35.2		1.15	6.43		2.84	105.998
2.9	28.5		2.9	35.8		1.17	6.63		2.88	108.481
2.94	29		2.94	36.4		1.19	6.83		2.92	110.881
2.98	29.5		2.98	37		1.2	7.04		2.96	113.192
3.02	29.9		3.02	37.5		1.22	7.26		3	115.411
3.06	30.3		3.06	38		1.23	7.48		3.04	117.534
3.1	30.7		3.1	38.4		1.25	7.7		3.08	119.557
3.14	31		3.14	38.8		1.27	7.93		3.12	121.476
3.18	31.2		3.18	39.2		1.28	8.17		3.16	123.288
3.22	31.4		3.22	39.5		1.3	8.41		3.2	124.992
3.26	31.6		3.26	39.7		1.31	8.65		3.24	126.584
3.3	31.7		3.3	39.9		1.33	8.9		3.28	128.063
3.34	31.7		3.34	40.1		1.35	9.15		3.32	129.428
3.38	31.8		3.38	40.2		1.36	9.41		3.36	130.679
3.42	31.7		3.42	40.3		1.38	9.68		3.4	131.814
3.46	31.7		3.46	40.3		1.39	9.95		3.44	132.834
3.5	31.5		3.5	40.3		1.41	10.23		3.48	133.74
3.54	31.4		3.54	40.2		1.43	10.5		3.52	134.532
3.58	31.1		3.58	40.1		1.44	10.79		3.56	135.211
3.62	30.9		3.62	40		1.46	11.08		3.6	135.781
3.66	30.6		3.66	39.8		1.47	11.37		3.64	136.241
3.7	30.3		3.7	39.6		1.49	11.67		3.68	136.597
3.74	29.9		3.74	39.3		1.51	11.98		3.72	136.849
3.78	29.5		3.78	39		1.52	12.28		3.76	137.002
3.82	29		3.82	38.6		1.54	12.6		3.8	137.059
3.86	28.6		3.86	38.2		1.55	12.92		3.84	137.024
3.9	28.1		3.9	37.8		1.57	13.24		3.88	136.902
3.94	27.5		3.94	37.3		1.59	13.58		3.92	136.696
3.98	26.9		3.98	36.8		1.6	13.91		3.96	136.412
4.02	26.3		4.02	36.3		1.62	14.3		4	136.055
4.06	25.7		4.06	35.7		1.63	14.6		4.04	135.629
4.1	25		4.1	35.2		1.65	15		4.08	135.14
4.14	24.3		4.14	34.5		1.67	15.3		4.12	134.594
4.18	23.6		4.18	33.9		1.68	15.7		4.16	133.995
4.22	22.8		4.22	33.2		1.7	16.1		4.2	133.35
4.26	22.1		4.26	32.5		1.71	16.4		4.24	132.665
4.3	21.3		4.3	31.8		1.73	16.8		4.28	131.944
4.34	20.5		4.34	31.1		1.75	17.2		4.32	131.193
4.38	19.7		4.38	30.3		1.76	17.6		4.36	130.418
4.42	18.9		4.42	29.6		1.78	18.1		4.4	129.625
4.46	18		4.46	28.8		1.79	18.5		4.44	128.819
4.5	17.2		4.5	28		1.81	18.9		4.48	128.005
4.54	16.4		4.54	27.2		1.826	19.3		4.52	127.188
4.58	15.6		4.58	26.5		1.842	19.8		4.56	126.373
4.62	14.7		4.62	25.7		1.858	20.2		4.6	125.565
4.66	13.94		4.66	24.9		1.874	20.7		4.64	124.768
4.7	13.15		4.7	24		1.89	21.1		4.68	123.987
4.74	12.37		4.74	23.2		1.906	21.6		4.72	123.225
4.78	11.61		4.78	22.4		1.922	22.1		4.76	122.486
4.82	10.87		4.82	21.6		1.938	22.5		4.8	121.774
4.86	10.14		4.86	20.9		1.954	23		4.84	121.09
4.9	9.43		4.9	20.1		1.97	23.5		4.88	120.439
4.94	8.74		4.94	19.3		1.986	24		4.92	119.822
4.98	8.07		4.98	18.5		2.002	24.5		4.96	119.242
5.02	7.41		5.02	17.8		2.018	25		5	118.699
5.06	6.79		5.06	17		2.034	25.5		5.04	118.195
5.1	6.18		5.1	16.3		2.05	26.1		5.08	117.731
5.14	5.6		5.14	15.6		2.066	26.6		5.12	117.307
5.18	5.04		5.18	14.9		2.082	27.1		5.16	116.923
5.22	4.5		5.22	14.2		2.098	27.7		5.2	116.579
5.26	3.99289		5.26	13.58		2.114	28.2		5.24	116.275
5.3	3.5		5.3	12.94		2.13	28.8		5.28	116.008
5.34	3.031		5.34	12.32		2.146	29.3		5.32	115.779
5.38	2.6		5.38	11.72		2.162	29.9		5.36	115.585
5.42	2.2		5.42	11.15		2.178	30.5		5.4	115.423
5.46	1.81		5.46	10.6		2.194	31.1		5.44	115.292
5.5	1.46		5.5	10.07		2.21	31.7		5.48	115.189
5.54	1.13		5.54	9.56		2.226	32.2		5.52	115.111
5.58	0.83		5.58	9.09		2.242	32.8		5.56	115.055
5.62	0.56		5.62	8.63		2.258	33.4		5.6	115.017
5.66	0.31		5.66	8.2		2.274	34.1		5.64	114.994
5.7	0.1		5.7	7.79		2.29	34.7		5.68	114.981
5.74	-0.08		5.74	7.41		2.306	35.3		5.72	114.975
5.78	-0.23		5.78	7.06		2.322	35.9		5.76	114.972
5.82	-0.36		5.82	6.72		2.338	36.5		5.8	114.967
5.86	-0.44		5.86	6.4		2.354	37.1		5.84	114.956
5.9	-0.5		5.9	6.11		2.37	37.8		5.88	114.934
5.94	-0.53		5.94	5.83		2.386	38.4		5.92	114.896
5.98	-0.53		5.98	5.57		2.402	39		5.96	114.84
6.02	-0.51		6.02	5.33		2.418	39.6		6	114.759
6.06	-0.46		6.06	5.1		2.434	40.3		6.04	114.649
6.1	-0.39		6.1	4.887		2.45	40.9		6.08	114.507
6.14	-0.3		6.14	4.688		2.466	41.5		6.12	114.327
6.18	-0.21		6.18	4.504		2.482	42.1		6.16	114.105
6.22	-0.1		6.22	4.333		2.498	42.7		6.2	113.838
6.26	0.02		6.26	4.181		2.514	43.4		6.24	113.521
6.3	0.14		6.3	4.0394		2.53	44		6.28	113.151
6.34	0.27		6.34	3.9159		2.546	44.6		6.32	112.724
6.38	0.41		6.38	3.811		2.562	45.2		6.36	112.238
6.42	0.55		6.42	3.722		2.578	45.8		6.4	111.688
6.46	0.69		6.46	3.642		2.594	46.5		6.44	111.072
6.5	0.85		6.5	3.581		2.61	47.1		6.48	110.388
6.54	1.01		6.54	3.531		2.626	47.7		6.52	109.634
6.58	1.19		6.58	3.495		2.642	48.3		6.56	108.807
6.62	1.36		6.62	3.462		2.658	48.9		6.6	107.906
6.66	1.55		6.66	3.443		2.674	49.5		6.64	106.93
6.7	1.74		6.7	3.435		2.69	50.1		6.68	105.877
6.74	1.94		6.74	3.435		2.706	50.7		6.72	104.748
6.78	2.13		6.78	3.444		2.722	51.3		6.76	103.541
6.82	2.33		6.82	3.464		2.738	51.9		6.8	102.258
6.86	2.54		6.86	3.495		2.754	52.5		6.84	100.898
6.9	2.75		6.9	3.543		2.77	53.1		6.88	99.4616
6.94	2.94		6.94	3.588		2.786	53.6		6.92	97.951
6.98	3.146		6.98	3.652		2.802	54.2		6.96	96.367
7.02	3.341		7.02	3.71		2.818	54.8		7	94.7114
7.06	3.533		7.06	3.779		2.834	55.3		7.04	92.9864
7.1	3.722		7.1	3.845		2.85	55.9		7.08	91.1942
7.14	3.9026		7.14	3.9145		2.866	56.4		7.12	89.3376
7.18	4.0872		7.18	3.9796		2.882	57		7.16	87.4194
7.22	4.26		7.22	4.0394		2.898	57.5		7.2	85.443
7.26	4.421		7.26	4.103		2.914	58		7.24	83.4117
7.3	4.581		7.3	4.172		2.93	58.5		7.28	81.3292
7.34	4.727		7.34	4.241		2.946	59		7.32	79.1995
7.38	4.859		7.38	4.312		2.962	59.5		7.36	77.0266
7.42	4.984		7.42	4.39		2.978	60		7.4	74.8149
7.46	5.09		7.46	4.474		2.994	60.5		7.44	72.5687
7.5	5.18		7.5	4.555		3.01	61		7.48	70.2927
7.54	5.26		7.54	4.65		3.026	61.4		7.52	67.9915
7.58	5.33		7.58	4.731		3.042	61.9		7.56	65.6699
7.62	5.39		7.62	4.824		3.058	62.3		7.6	63.3328
7.66	5.45		7.66	4.915		3.074	62.7		7.64	60.9851
7.7	5.5		7.7	5.01		3.09	63.2		7.68	58.6317
7.74	5.56		7.74	5.11		3.106	63.6		7.72	56.2776
7.78	5.6		7.78	5.21		3.122	64		7.76	53.9277
7.82	5.65		7.82	5.32		3.138	64.4		7.8	51.5868
7.86	5.7		7.86	5.44		3.154	64.7		7.84	49.2598
7.9	5.74		7.9	5.56		3.17	65.1		7.88	46.9515
7.94	5.78		7.94	5.69		3.186	65.5		7.92	44.6666
7.98	5.82		7.98	5.81		3.202	65.8		7.96	42.4094
8.02	5.86		8.02	5.95		3.218	66.2		8	40.1846
8.06	5.91		8.06	6.08		3.234	66.5		8.04	37.9964
8.1	5.95		8.1	6.21		3.25	66.8		8.08	35.8488
8.14	6		8.14	6.35		3.266	67.1		8.12	33.7458
8.18	6.05		8.18	6.5		3.282	67.4		8.16	31.6911
8.22	6.1		8.22	6.64		3.298	67.7		8.2	29.6883
8.26	6.15		8.26	6.79		3.314	68		8.24	27.7406
8.3	6.19		8.3	6.94		3.33	68.3		8.28	25.8513
8.34	6.23		8.34	7.1		3.346	68.5		8.32	24.023
8.38	6.26		8.38	7.25		3.362	68.8		8.36	22.2585
8.42	6.29		8.42	7.41		3.378	69		8.4	20.5602
8.46	6.31		8.46	7.56		3.394	69.2		8.44	18.9301
8.5	6.33		8.5	7.7		3.41	69.4		8.48	17.3701
8.54	6.33		8.54	7.84		3.426	69.6		8.52	15.8818
8.58	6.34		8.58	7.98		3.442	69.8		8.56	14.4667
8.62	6.34		8.62	8.12		3.458	70		8.6	13.1258
8.66	6.33		8.66	8.27		3.474	70.2		8.64	11.86
8.7	6.32		8.7	8.4		3.49	70.3		8.68	10.6699
8.74	6.3		8.74	8.55		3.506	70.5		8.72	9.55585
8.78	6.28		8.78	8.67		3.522	70.6		8.76	8.51803
8.82	6.26		8.82	8.81		3.538	70.7		8.8	7.55633
8.86	6.24		8.86	8.93		3.554	70.8		8.84	6.67042
8.9	6.21		8.9	9.04		3.57	70.9		8.88	5.85978
8.94	6.18		8.94	9.16		3.586	71		8.92	5.12367
8.98	6.16		8.98	9.26		3.602	71.1		8.96	4.46114
9.02	6.13		9.02	9.36		3.618	71.1		9	3.87109
9.06	6.1		9.06	9.46		3.634	71.2		9.04	3.35223
9.1	6.07		9.1	9.54		3.65	71.2		9.08	2.9031
9.14	6.05		9.14	9.63		3.666	71.3		9.12	2.52211
9.18	6.01		9.18	9.71		3.682	71.3		9.16	2.20752
9.22	5.97		9.22	9.77		3.698	71.3		9.2	1.95747
9.26	5.92		9.26	9.83		3.714	71.3		9.24	1.77001
9.3	5.88		9.3	9.88		3.73	71.3		9.28	1.64306
9.34	5.82		9.34	9.93		3.746	71.3		9.32	1.57447
9.38	5.77		9.38	9.96		3.762	71.3		9.36	1.56204
9.42	5.7		9.42	10		3.778	71.3		9.4	1.60348
9.46	5.64		9.46	10.04		3.794	71.2		9.44	1.69647
9.5	5.56		9.5	10.06		3.81	71.2		9.48	1.83865
9.54	5.48		9.54	10.09		3.83	71.1		9.52	2.02766
9.58	5.39		9.58	10.1		3.84	71.1		9.56	2.2611
9.62	5.3		9.62	10.1		3.86	71		9.6	2.53659
9.66	5.21		9.66	10.1		3.87	70.9		9.64	2.85175
9.7	5.12		9.7	10.08		3.89	70.8		9.68	3.20424
9.74	5.02		9.74	10.05		3.91	70.7		9.72	3.59172
9.78	4.925		9.78	10.02		3.92	70.6		9.76	4.01191
9.82	4.831		9.82	9.99		3.94	70.5		9.8	4.46257
9.86	4.735		9.86	9.96		3.95	70.4		9.84	4.94151
9.9	4.646		9.9	9.93		3.97	70.3		9.88	5.4466
9.94	4.557		9.94	9.91		3.99	70.2		9.92	5.97577
9.98	4.475		9.98	9.89		4	70		9.96	6.52702
10.02	4.403		10.02	9.86		4.02	69.9		10	7.09842
						4.03	69.7
						4.05	69.6
						4.07	69.4
						4.08	69.2
						4.1	69
						4.11	68.9
						4.13	68.7
						4.15	68.5
						4.16	68.3
						4.18	68.1
						4.19	67.9
						4.21	67.7
						4.23	67.5
						4.24	67.2
						4.26	67
						4.27	66.8
						4.29	66.6
						4.31	66.3
						4.32	66.1
						4.34	65.9
						4.35	65.6
						4.37	65.4
						4.39	65.1
						4.4	64.9
						4.42	64.6
						4.43	64.4
						4.45	64.1
						4.47	63.9
						4.48	63.6
						4.5	63.3
						4.51	63.1
						4.53	62.8
						4.55	62.6
						4.56	62.3
						4.58	62.1
						4.59	61.8
						4.61	61.5
						4.63	61.3
						4.64	61
						4.66	60.8
						4.67	60.5
						4.69	60.3
						4.71	60.1
						4.72	59.8
						4.74	59.6
						4.75	59.3
						4.77	59.1
						4.79	58.9
						4.8	58.7
						4.82	58.4
						4.83	58.2
						4.85	58
						4.87	57.8
						4.88	57.6
						4.9	57.4
						4.91	57.2
						4.93	57
						4.95	56.9
						4.96	56.7
						4.98	56.5
						4.99	56.4
						5.01	56.2
						5.03	56.1
						5.04	55.9
						5.06	55.8
						5.07	55.7
						5.09	55.5
						5.11	55.4
						5.12	55.3
						5.14	55.2
						5.15	55.1
						5.17	55
						5.19	54.9
						5.2	54.8
						5.22	54.7
						5.23	54.6
						5.25	54.6
						5.27	54.5
						5.28	54.4
						5.3	54.4
						5.31	54.3
						5.33	54.2
						5.35	54.2
						5.36	54.2
						5.38	54.1
						5.39	54.1
						5.41	54
						5.43	54
						5.44	54
						5.46	53.9
						5.47	53.9
						5.49	53.9
						5.51	53.9
						5.52	53.8
						5.54	53.8
						5.55	53.8
						5.57	53.8
						5.59	53.7
						5.6	53.7
						5.62	53.7
						5.63	53.7
						5.65	53.7
						5.67	53.6
						5.68	53.6
						5.7	53.6
						5.71	53.5
						5.73	53.5
						5.75	53.5
						5.76	53.4
						5.78	53.4
						5.79	53.4
						5.81	53.3
						5.83	53.3
						5.84	53.2
						5.86	53.2
						5.87	53.2
						5.89	53.1
						5.91	53.1
						5.92	53
						5.94	52.9
						5.95	52.9
						5.97	52.8
						5.99	52.8
						6	52.7
						6.02	52.6
						6.03	52.6
						6.05	52.5
						6.07	52.4
						6.08	52.3
						6.1	52.2
						6.11	52.1
						6.13	52
						6.15	51.9
						6.16	51.8
						6.18	51.7
						6.19	51.6
						6.21	51.5
						6.23	51.4
						6.24	51.2
						6.26	51.1
						6.27	50.9
						6.29	50.8
						6.31	50.6
						6.32	50.5
						6.34	50.3
						6.35	50.1
						6.37	50
						6.39	49.8
						6.4	49.6
						6.42	49.4
						6.43	49.2
						6.45	49
						6.47	48.8
						6.48	48.6
						6.5	48.4
						6.51	48.2
						6.53	47.9
						6.55	47.7
						6.56	47.5
						6.58	47.2
						6.59	47
						6.61	46.7
						6.63	46.5
						6.64	46.2
						6.66	45.9
						6.67	45.6
						6.69	45.4
						6.71	45.1
						6.72	44.8
						6.74	44.5
						6.75	44.2
						6.77	43.9
						6.79	43.5
						6.8	43.2
						6.82	42.9
						6.83	42.6
						6.85	42.2
						6.87	41.9
						6.88	41.5
						6.9	41.2
						6.91	40.8
						6.93	40.4
						6.95	40.1
						6.96	39.7
						6.98	39.3
						6.99	39
						7.01	38.6
						7.03	38.2
						7.04	37.8
						7.06	37.4
						7.07	37
						7.09	36.6
						7.11	36.2
						7.12	35.8
						7.14	35.4
						7.15	35
						7.17	34.6
						7.19	34.2
						7.2	33.7
						7.22	33.3
						7.23	32.9
						7.25	32.5
						7.27	32.1
						7.28	31.6
						7.3	31.2
						7.31	30.8
						7.33	30.4
						7.35	29.9
						7.36	29.5
						7.38	29.1
						7.39	28.7
						7.41	28.2
						7.43	27.8
						7.44	27.4
						7.46	27
						7.47	26.6
						7.49	26.1
						7.51	25.7
						7.52	25.3
						7.54	24.9
						7.55	24.5
						7.57	24.1
						7.59	23.7
						7.6	23.2
						7.62	22.8
						7.63	22.4
						7.65	22
						7.67	21.6
						7.68	21.2
						7.7	20.9
						7.71	20.5
						7.73	20.1
						7.75	19.7
						7.76	19.3
						7.78	18.9
						7.79	18.6
						7.81	18.2
						7.83	17.8
						7.84	17.5
						7.86	17.1
						7.87	16.7
						7.89	16.4
						7.91	16
						7.92	15.7
						7.94	15.3
						7.95	15
						7.97	14.6
						7.99	14.3
						8	13.97
						8.02	13.64
						8.03	13.32
						8.05	13
						8.07	12.69
						8.08	12.37
						8.1	12.07
						8.11	11.76
						8.13	11.46
						8.15	11.17
						8.16	10.88
						8.18	10.59
						8.19	10.31
						8.21	10.04
						8.23	9.77
						8.24	9.49
						8.26	9.24
						8.27	8.97
						8.29	8.71
						8.31	8.46
						8.32	8.21
						8.34	7.97
						8.35	7.72
						8.37	7.49
						8.39	7.26
						8.4	7.03
						8.42	6.81
						8.43	6.58
						8.45	6.36
						8.47	6.15
						8.48	5.94
						8.5	5.73
						8.51	5.53
						8.53	5.32
						8.55	5.13
						8.56	4.93
						8.58	4.742
						8.59	4.558
						8.61	4.368
						8.63	4.187
						8.64	4.016
						8.66	3.842
						8.67	3.667
						8.69	3.494
						8.71	3.336
						8.72	3.173
						8.74	3.016
						8.75	2.86
						8.77	2.71
						8.79	2.56
						8.8	2.42
						8.82	2.27
						8.83	2.14
						8.85	2
						8.87	1.88
						8.88	1.75
						8.9	1.63
						8.91	1.51
						8.93	1.39
						8.95	1.27
						8.96	1.16
						8.98	1.05
						8.99	0.95
						9.01	0.84
						9.03	0.75
						9.04	0.65
						9.06	0.56
						9.07	0.47
						9.09	0.39
						9.11	0.3
						9.12	0.23
						9.14	0.16
						9.15	0.09
						9.17	0.03
						9.19	-0.03
						9.2	-0.1
						9.22	-0.14
						9.23	-0.2
						9.25	-0.25
						9.27	-0.29
						9.28	-0.32
						9.3	-0.35
						9.31	-0.38
						9.33	-0.4
						9.35	-0.42
						9.36	-0.45
						9.38	-0.46
						9.39	-0.46
						9.41	-0.47
						9.43	-0.48
						9.44	-0.47
						9.46	-0.47
						9.47	-0.46
						9.49	-0.45
						9.51	-0.42
						9.52	-0.41
						9.54	-0.38
						9.55	-0.35
						9.57	-0.32
						9.59	-0.28
						9.6	-0.23
						9.62	-0.18
						9.63	-0.13
						9.65	-0.08
						9.67	-0.01
						9.68	0.05
						9.7	0.13
						9.71	0.2
						9.73	0.28
						9.75	0.35
						9.76	0.44
						9.78	0.53
						9.79	0.62
						9.81	0.72
						9.83	0.82
						9.84	0.93
						9.86	1.03
						9.87	1.14
						9.89	1.26
						9.91	1.38
						9.92	1.51
						9.94	1.64
						9.95	1.76
						9.97	1.9
						9.99	2.05
						10	2.19
						10.02	2.34

## Sheet: Suppl. Fig. S2
Reverse bias(V)	Photocurrent(A)
	4 μm MH-Al NTs	8 μm MH-Al NTs	10 μm MH-Al NTs	4 μm MH	8 μm MH	10 μm MH	Al NTs
0	7.74473e-09	5.17713e-09	4.39771e-09	5.09174e-09	5.75666e-09	4.94165e-09	6.9202e-09
0.1	7.78365e-09	5.21397e-09	4.45131e-09	5.55475e-09	5.76961e-09	4.96305e-09	6.8267e-09
0.2	7.67479e-09	5.20034e-09	4.45049e-09	5.89647e-09	5.80424e-09	4.97541e-09	6.7563e-09
0.3	7.69259e-09	5.26071e-09	4.49074e-09	6.11269e-09	5.83477e-09	5.09106e-09	6.7374e-09
0.4	7.71529e-09	5.27299e-09	4.51721e-09	6.25843e-09	5.85471e-09	5.14099e-09	6.8017e-09
0.5	7.69388e-09	5.2701e-09	4.49216e-09	6.332e-09	5.87126e-09	5.16458e-09	7.135e-09
0.6	7.71079e-09	5.31214e-09	4.4665e-09	6.3511e-09	5.89849e-09	5.16211e-09	7.0731e-09
0.7	7.73876e-09	5.33119e-09	4.46178e-09	6.42844e-09	5.94721e-09	5.16439e-09	6.9667e-09
0.8	7.7465e-09	5.29956e-09	4.5065e-09	6.46862e-09	5.95184e-09	5.18541e-09	6.989e-09
0.9	7.69782e-09	5.30604e-09	4.52317e-09	6.49365e-09	5.97815e-09	5.17561e-09	6.9499e-09
1	7.75995e-09	5.3495e-09	4.5236e-09	6.52836e-09	5.98278e-09	5.19387e-09	6.9009e-09
1.1	7.74973e-09	5.36773e-09	4.54477e-09	6.53213e-09	6.02553e-09	5.25065e-09	6.96e-09
1.2	7.76971e-09	5.36939e-09	4.58284e-09	6.53796e-09	6.02533e-09	5.23505e-09	6.8742e-09
1.3	7.76765e-09	5.37236e-09	4.61675e-09	6.59357e-09	6.05082e-09	5.25331e-09	6.9935e-09
1.4	7.73788e-09	5.39767e-09	4.61958e-09	6.62744e-09	6.04403e-09	5.28946e-09	6.9634e-09
1.5	7.76585e-09	5.3728e-09	4.67428e-09	6.63101e-09	6.09614e-09	5.28689e-09	6.9969e-09
1.6	7.77296e-09	5.40724e-09	4.66984e-09	6.65717e-09	6.08638e-09	5.30848e-09	6.9563e-09
1.7	7.72498e-09	5.46497e-09	4.72532e-09	6.68417e-09	6.12184e-09	5.31846e-09	7.0033e-09
1.8	7.74138e-09	5.41951e-09	4.72235e-09	6.71532e-09	6.15041e-09	5.33368e-09	7.0042e-09
1.9	7.74722e-09	5.43396e-09	4.75629e-09	6.75737e-09	6.15103e-09	5.35032e-09	6.9853e-09
2	7.74495e-09	5.40462e-09	4.77108e-09	6.73366e-09	6.16316e-09	5.35812e-09	7.045e-09
2.1	7.73959e-09	5.39689e-09	4.7825e-09	6.80159e-09	6.21568e-09	5.39683e-09	6.9979e-09
2.2	7.72501e-09	5.41738e-09	4.81074e-09	6.7761e-09	6.24517e-09	5.40339e-09	7.0425e-09
2.3	7.71738e-09	5.36052e-09	4.8473e-09	6.78711e-09	6.22575e-09	5.42669e-09	7.0144e-09
2.4	7.6701e-09	5.39729e-09	4.85833e-09	6.84713e-09	6.24569e-09	5.43449e-09	7.0564e-09
2.5	7.70142e-09	5.40325e-09	4.86806e-09	6.83688e-09	6.28331e-09	5.45551e-09	7.1013e-09
2.6	7.73305e-09	5.39509e-09	4.92819e-09	6.89258e-09	6.28649e-09	5.47158e-09	7.2698e-09
2.7	7.68213e-09	5.39735e-09	4.9408e-09	6.91356e-09	6.29893e-09	5.45894e-09	7.1873e-09
2.8	7.70908e-09	5.44359e-09	4.93143e-09	6.9113e-09	6.30797e-09	5.49384e-09	7.1872e-09
2.9	7.70471e-09	5.41619e-09	4.86401e-09	6.94386e-09	6.31733e-09	5.50459e-09	7.164e-09
3	7.7172e-09	5.43192e-09	4.86908e-09	6.96691e-09	6.3385e-09	5.49859e-09	7.1941e-09
3.1	7.71695e-09	5.45619e-09	4.9183e-09	6.96926e-09	6.34847e-09	5.5024e-09	7.1472e-09
3.2	7.74293e-09	5.42339e-09	4.89422e-09	6.97857e-09	6.36913e-09	5.55128e-09	7.2569e-09
3.3	7.7609e-09	5.40626e-09	4.93195e-09	6.99222e-09	6.37386e-09	5.55785e-09	7.1416e-09
3.4	7.66091e-09	5.46705e-09	4.91979e-09	6.97114e-09	6.37663e-09	5.57202e-09	7.1661e-09
3.5	7.67996e-09	5.42847e-09	4.9741e-09	7.00068e-09	6.40192e-09	5.57896e-09	7.1846e-09
3.6	7.68604e-09	5.46181e-09	5.03584e-09	7.07708e-09	6.41271e-09	5.60683e-09	7.1622e-09
3.7	7.68713e-09	5.43761e-09	4.98372e-09	7.06852e-09	6.40654e-09	5.63602e-09	7.2055e-09
3.8	7.69749e-09	5.42235e-09	4.96316e-09	7.07821e-09	6.3571e-09	5.64249e-09	7.1761e-09
3.9	7.68847e-09	5.45519e-09	5.08008e-09	7.0593e-09	6.31034e-09	5.62889e-09	7.2209e-09
4	8.54094e-09	5.47816e-09	5.0898e-09	7.12196e-09	6.33963e-09	5.6599e-09	7.2673e-09
4.1	8.78122e-09	5.4377e-09	5.09592e-09	7.09496e-09	6.38187e-09	5.67445e-09	7.2599e-09
4.2	8.60082e-09	5.42273e-09	5.12704e-09	7.09129e-09	6.41785e-09	5.68567e-09	7.215e-09
4.3	8.50222e-09	5.42839e-09	5.10563e-09	7.09665e-09	6.38958e-09	5.68453e-09	7.2429e-09
4.4	8.34979e-09	5.40617e-09	5.1568e-09	7.10569e-09	6.43244e-09	5.68957e-09	7.155e-09
4.5	8.25307e-09	5.39121e-09	5.20865e-09	7.08508e-09	6.47838e-09	5.71962e-09	7.1743e-09
4.6	8.33166e-09	5.39197e-09	5.23906e-09	7.10183e-09	6.47242e-09	5.6832e-09	7.2115e-09
4.7	8.06234e-09	5.44315e-09	5.27257e-09	7.1579e-09	6.46101e-09	5.72913e-09	7.1511e-09
4.8	8.02641e-09	5.50144e-09	5.27847e-09	7.17541e-09	6.468e-09	5.74121e-09	7.101e-09
4.9	7.94792e-09	5.46245e-09	5.53396e-09	7.16317e-09	6.48825e-09	5.73674e-09	7.0029e-09
5	7.95118e-09	5.46939e-09	5.5317e-09	7.20504e-09	6.48486e-09	5.74863e-09	7.0656e-09
5.1	7.91725e-09	5.4615e-09	5.49994e-09	7.17531e-09	6.51785e-09	5.75624e-09	7.0891e-09
5.2	7.87652e-09	5.42631e-09	5.46342e-09	7.15019e-09	6.54838e-09	5.75976e-09	6.9909e-09
5.3	7.91504e-09	5.41002e-09	5.50402e-09	7.18726e-09	6.54324e-09	5.76508e-09	7.0633e-09
5.4	7.80228e-09	5.44616e-09	5.48124e-09	7.16374e-09	6.59494e-09	5.78972e-09	7.1123e-09
5.5	7.77955e-09	5.45901e-09	5.46258e-09	7.14868e-09	6.59617e-09	5.79029e-09	7.0988e-09
5.6	7.85633e-09	5.48531e-09	5.47934e-09	7.18293e-09	6.55763e-09	5.78382e-09	7.1325e-09
5.7	7.76934e-09	5.50307e-09	5.42031e-09	7.23242e-09	6.5787e-09	5.78087e-09	7.1055e-09
5.8	7.84202e-09	5.50449e-09	5.40444e-09	7.20448e-09	6.63009e-09	5.81197e-09	7.1643e-09
5.9	7.83561e-09	5.49596e-09	5.43783e-09	7.25369e-09	6.61488e-09	5.86514e-09	7.1828e-09
6	7.83515e-09	5.44481e-09	5.45326e-09	7.27542e-09	6.601e-09	5.83404e-09	7.172e-09
6.1	7.81174e-09	5.46238e-09	5.40757e-09	7.28709e-09	6.63389e-09	5.83822e-09	7.2269e-09
6.2	7.79968e-09	5.49459e-09	5.45738e-09	7.29301e-09	6.65085e-09	5.89966e-09	7.2336e-09
6.3	7.79224e-09	5.48503e-09	5.49887e-09	7.31635e-09	6.63471e-09	5.89976e-09	7.2073e-09
6.4	7.74748e-09	5.50208e-09	5.44459e-09	7.36029e-09	6.67079e-09	5.89443e-09	7.2118e-09
6.5	7.77837e-09	5.46964e-09	5.47356e-09	7.37506e-09	6.69433e-09	5.89548e-09	7.3e-09
6.6	7.79292e-09	5.51252e-09	5.43595e-09	7.39115e-09	6.72239e-09	5.8852e-09	7.3144e-09
6.7	7.76486e-09	5.54236e-09	5.42014e-09	7.39068e-09	6.79865e-09	5.90356e-09	7.2628e-09
6.8	7.76361e-09	5.54547e-09	5.41398e-09	7.42248e-09	6.77737e-09	5.91288e-09	7.2221e-09
6.9	7.79134e-09	5.45943e-09	5.448e-09	7.47498e-09	6.72506e-09	5.93209e-09	7.1577e-09
7	7.81361e-09	5.43509e-09	5.44343e-09	7.47978e-09	6.74068e-09	5.93599e-09	7.2108e-09
7.1	7.80424e-09	5.46189e-09	5.46299e-09	7.49446e-09	6.77563e-09	5.95691e-09	7.2141e-09
7.2	7.78526e-09	5.47166e-09	5.43385e-09	7.51657e-09	6.80739e-09	5.95225e-09	7.1959e-09
7.3	7.71589e-09	5.47911e-09	5.87701e-09	7.51102e-09	6.75106e-09	5.97318e-09	7.2115e-09
7.4	7.73911e-09	5.48862e-09	5.96526e-09	7.52964e-09	6.76751e-09	5.97708e-09	7.2754e-09
7.5	7.74542e-09	5.43433e-09	5.85881e-09	7.54282e-09	6.83411e-09	5.96138e-09	7.3395e-09
7.6	7.73868e-09	5.47151e-09	5.82961e-09	7.58422e-09	6.81263e-09	5.99258e-09	7.4e-09
7.7	7.74515e-09	5.87049e-09	5.77825e-09	7.52645e-09	6.80441e-09	6.04089e-09	7.4039e-09
7.8	7.73673e-09	5.76035e-09	5.74546e-09	7.56004e-09	6.87358e-09	6.01398e-09	7.4185e-09
7.9	7.72213e-09	5.69647e-09	5.73142e-09	7.54451e-09	6.8521e-09	5.99562e-09	7.3414e-09
8	7.73585e-09	5.67852e-09	5.68986e-09	7.54846e-09	6.87553e-09	6.03633e-09	7.5059e-09
8.1	7.77848e-09	5.62371e-09	5.71166e-09	7.5686e-09	6.89526e-09	6.04603e-09	7.5521e-09
8.2	7.81634e-09	5.58683e-09	5.71694e-09	7.59165e-09	6.86638e-09	6.04527e-09	7.5468e-09
8.3	7.74168e-09	5.59104e-09	5.7046e-09	7.62373e-09	6.8743e-09	6.04327e-09	7.3608e-09
8.4	7.23547e-09	5.5667e-09	5.69754e-09	7.65986e-09	6.89927e-09	6.0563e-09	7.538e-09
8.5	7.45221e-09	5.56234e-09	6.04032e-09	7.6959e-09	6.91829e-09	6.05183e-09	7.5269e-09
8.6	7.47574e-09	5.75512e-09	5.97137e-09	7.68489e-09	6.95375e-09	6.05373e-09	7.4407e-09
8.7	7.48018e-09	5.76523e-09	5.95979e-09	7.67586e-09	6.96454e-09	6.03756e-09	7.5132e-09
8.8	7.52487e-09	5.70063e-09	5.94749e-09	7.65732e-09	7.01511e-09	6.07275e-09	7.624e-09
8.9	7.58998e-09	5.86733e-09	5.90345e-09	7.71086e-09	6.98479e-09	6.08512e-09	7.6647e-09
9	7.60525e-09	5.82779e-09	5.85778e-09	7.70098e-09	6.97718e-09	6.08911e-09	7.6165e-09
9.1	7.6079e-09	5.74678e-09	5.80087e-09	7.74247e-09	6.99126e-09	6.11327e-09	7.1163e-09
9.2	7.56606e-09	5.73783e-09	5.79848e-09	7.80551e-09	7.0001e-09	6.08493e-09	6.3882e-09
9.3	7.5492e-09	5.66868e-09	5.80543e-09	7.81191e-09	6.97471e-09	6.10062e-09	6.1158e-09
9.4	7.56215e-09	5.67532e-09	5.81361e-09	7.82122e-09	6.96711e-09	6.11745e-09	6.1384e-09
9.5	7.68902e-09	5.66832e-09	5.82047e-09	7.81718e-09	7.00205e-09	6.1204e-09	6.2072e-09
9.6	7.66184e-09	5.60891e-09	5.79167e-09	7.79751e-09	6.99959e-09	6.16244e-09	6.3023e-09
9.7	7.6767e-09	5.62052e-09	5.80005e-09	7.80965e-09	7.03145e-09	6.14313e-09	6.3995e-09
9.8	7.66367e-09	5.60707e-09	5.78778e-09	7.81558e-09	7.04892e-09	6.13686e-09	6.5337e-09
9.9	7.61824e-09	5.64209e-09	5.75411e-09	7.83496e-09	7.04019e-09	6.18679e-09	6.5639e-09
10	7.63685e-09	5.61889e-09	5.74815e-09	7.84992e-09	7.08263e-09	6.13828e-09	6.6925e-09
10.1	7.72114e-09	5.59656e-09	5.74204e-09	7.89292e-09	7.09497e-09	6.1302e-09	6.8033e-09
10.2	8.00996e-09	5.58852e-09	5.79776e-09	7.92735e-09	7.05941e-09	6.1827e-09	6.8578e-09
10.3	8.00545e-09	5.59523e-09	5.84177e-09	7.87673e-09	7.07462e-09	6.18993e-09	6.9014e-09
10.4	7.94599e-09	5.60681e-09	5.79099e-09	7.93272e-09	7.08551e-09	6.16986e-09	7.0206e-09
10.5	7.85639e-09	5.58442e-09	5.76289e-09	7.94363e-09	7.10895e-09	6.21589e-09	7.1989e-09
10.6	7.81634e-09	5.57903e-09	5.79098e-09	7.90411e-09	7.0924e-09	6.24851e-09	7.0555e-09
10.7	7.80631e-09	5.56544e-09	5.74251e-09	7.90364e-09	7.1221e-09	6.22806e-09	7.252e-09
10.8	7.76129e-09	5.58077e-09	5.67572e-09	7.8804e-09	7.11234e-09	6.23196e-09	7.3178e-09
10.9	7.79305e-09	5.54547e-09	5.76172e-09	7.92745e-09	7.12323e-09	6.26449e-09	7.4192e-09
11	7.63085e-09	5.53955e-09	5.75626e-09	7.92237e-09	7.13814e-09	6.22188e-09	7.2256e-09
11.1	7.66068e-09	5.55773e-09	5.75185e-09	7.87805e-09	7.17801e-09	6.25279e-09	7.3687e-09
11.2	7.67212e-09	5.55445e-09	5.74916e-09	8.00987e-09	7.18398e-09	6.28218e-09	7.3549e-09
11.3	7.67816e-09	5.56351e-09	5.74116e-09	8.00403e-09	7.19138e-09	6.29169e-09	7.5253e-09
11.4	7.73741e-09	5.54719e-09	5.76704e-09	7.90289e-09	7.20381e-09	6.30681e-09	7.5298e-09
11.5	7.72842e-09	5.58612e-09	5.79273e-09	7.96452e-09	7.20957e-09	6.30405e-09	7.54e-09
11.6	7.73152e-09	5.53991e-09	5.74566e-09	8.02041e-09	7.20792e-09	6.28066e-09	7.6607e-09
11.7	7.69527e-09	5.59655e-09	5.94658e-09	8.02746e-09	7.24698e-09	6.30405e-09	7.5824e-09
11.8	7.61444e-09	5.56782e-09	6.02562e-09	7.99971e-09	7.2366e-09	6.33049e-09	7.7702e-09
11.9	7.65168e-09	5.55855e-09	6.08589e-09	8.02596e-09	7.20535e-09	6.34466e-09	7.7166e-09
12	7.70465e-09	5.56566e-09	6.1663e-09	8.02605e-09	7.26219e-09	6.34523e-09	7.6247e-09
12.1	7.6644e-09	5.53003e-09	6.22852e-09	8.0443e-09	7.26343e-09	6.33525e-09	7.757e-09
12.2	7.66304e-09	5.54646e-09	6.18604e-09	8.04336e-09	7.26271e-09	6.08883e-09	7.808e-09
12.3	7.70762e-09	5.56581e-09	6.07882e-09	8.07996e-09	7.30074e-09	6.18878e-09	7.9208e-09
12.4	8.63189e-09	5.56234e-09	6.15413e-09	8.09859e-09	7.32921e-09	6.21094e-09	7.9567e-09
12.5	8.56789e-09	5.51655e-09	6.17935e-09	8.11365e-09	7.32859e-09	6.22445e-09	7.9982e-09
12.6	8.36849e-09	5.52514e-09	6.15046e-09	8.10518e-09	7.30485e-09	6.25821e-09	7.8902e-09
12.7	8.22861e-09	5.57185e-09	6.11604e-09	8.09944e-09	7.33095e-09	6.26744e-09	7.972e-09
12.8	8.08727e-09	5.54707e-09	6.13338e-09	8.06886e-09	7.30844e-09	6.28684e-09	8.0209e-09
12.9	8.119e-09	5.53423e-09	6.12957e-09	8.13331e-09	7.32756e-09	6.26268e-09	8.0668e-09
13	8.0336e-09	5.5509e-09	6.09724e-09	8.18967e-09	7.35737e-09	6.26126e-09	8.0467e-09
13.1	8.02391e-09	5.55493e-09	6.11709e-09	8.1797e-09	7.35069e-09	6.28284e-09	8.0409e-09
13.2	8.09506e-09	5.52335e-09	6.19971e-09	8.17452e-09	7.37587e-09	6.30044e-09	8.0964e-09
13.3	8.18837e-09	5.58085e-09	6.12399e-09	8.22806e-09	7.43928e-09	6.30015e-09	8.1629e-09
13.4	8.24469e-09	5.56388e-09	6.18422e-09	8.2067e-09	7.41544e-09	6.32108e-09	8.1622e-09
13.5	8.37881e-09	5.57704e-09	6.20947e-09	8.24687e-09	7.43877e-09	6.31737e-09	8.3024e-09
13.6	8.51665e-09	5.62328e-09	6.17024e-09	8.20209e-09	7.47145e-09	6.29949e-09	8.3829e-09
13.7	9.18414e-09	5.64219e-09	6.13295e-09	8.22175e-09	7.45953e-09	6.34485e-09	8.4111e-09
13.8	1.02209e-08	5.64944e-09	6.16296e-09	8.22269e-09	7.45234e-09	6.36806e-09	8.4061e-09
13.9	1.05566e-08	5.65239e-09	6.17421e-09	8.20943e-09	7.46991e-09	6.39659e-09	8.3734e-09
14	1.09543e-08	5.69395e-09	6.07182e-09	8.27313e-09	7.43003e-09	6.3653e-09	8.4032e-09
14.1	1.09965e-08	5.72924e-09	6.06669e-09	8.28395e-09	7.48759e-09	6.36216e-09	8.4454e-09
14.2	1.15923e-08	5.68681e-09	6.11331e-09	8.25732e-09	7.51e-09	6.36112e-09	8.4e-09
14.3	1.31161e-08	5.74584e-09	6.13263e-09	8.24104e-09	7.53076e-09	6.37015e-09	8.4319e-09
14.4	1.47103e-08	5.82905e-09	6.15527e-09	8.19767e-09	7.5063e-09	6.38632e-09	8.6173e-09
14.5	1.76095e-08	5.87368e-09	6.21599e-09	8.21394e-09	7.54967e-09	6.38157e-09	8.596e-09
14.6	1.87477e-08	5.80775e-09	6.2313e-09	8.46657e-09	7.58688e-09	6.41048e-09	8.5617e-09
14.7	2.07947e-08	5.97343e-09	6.37008e-09	8.31763e-09	7.71361e-09	6.41904e-09	8.6333e-09
14.8	2.41561e-08	6.04185e-09	6.33246e-09	8.37474e-09	7.67517e-09	6.43882e-09	8.7138e-09
14.9	2.84072e-08	6.2195e-09	6.36204e-09	8.43665e-09	7.69552e-09	6.42408e-09	8.6656e-09
15	3.43952e-08	6.41092e-09	6.42639e-09	8.44333e-09	7.71474e-09	6.43397e-09	8.6764e-09
15.1	3.93797e-08	6.60904e-09	6.49675e-09	8.48548e-09	7.71977e-09	6.43758e-09	8.7188e-09
15.2	4.53659e-08	6.79908e-09	6.60547e-09	8.53375e-09	7.72758e-09	6.46412e-09	8.7194e-09
15.3	6.74662e-08	7.02697e-09	6.6987e-09	8.49555e-09	7.74002e-09	6.47915e-09	8.7371e-09
15.4	7.65928e-08	7.36355e-09	6.86674e-09	8.59105e-09	7.75523e-09	6.50054e-09	8.6954e-09
15.5	8.30269e-08	7.78514e-09	7.05019e-09	8.57232e-09	7.74413e-09	6.47934e-09	8.812e-09
15.6	9.27471e-08	8.27229e-09	7.01113e-09	8.62172e-09	7.79614e-09	6.50273e-09	8.8124e-09
15.7	1.00656e-07	8.93836e-09	7.30714e-09	8.60271e-09	7.77527e-09	6.48837e-09	8.9253e-09
15.8	1.16956e-07	9.65636e-09	7.6417e-09	8.57703e-09	7.78319e-09	6.55428e-09	8.842e-09
15.9	1.24264e-07	1.04254e-08	7.81904e-09	8.62727e-09	7.80416e-09	6.52984e-09	8.9066e-09
16	1.45031e-07	1.1324e-08	8.04802e-09	8.59171e-09	7.83242e-09	6.5072e-09	8.9799e-09
16.1	1.68222e-07	1.24189e-08	8.46177e-09	8.55501e-09	7.85534e-09	6.38033e-09	8.8894e-09
16.2	1.88221e-07	1.35741e-08	8.94835e-09	8.6029e-09	7.82481e-09	6.39155e-09	9.0341e-09
16.3	2.01493e-07	1.49421e-08	9.35675e-09	8.56461e-09	7.82183e-09	6.37957e-09	8.9961e-09
16.4	2.19251e-07	1.63939e-08	9.92428e-09	8.59161e-09	7.80745e-09	6.43036e-09	9.0212e-09
16.5	2.71466e-07	1.81315e-08	1.05789e-08	8.62144e-09	7.8539e-09	6.42541e-09	9.0737e-09
16.6	2.99688e-07	2.0136e-08	1.13301e-08	8.62934e-09	7.88309e-09	6.44747e-09	9.206e-09
16.7	3.56661e-07	2.23534e-08	1.17685e-08	8.60046e-09	7.89152e-09	6.47886e-09	9.1491e-09
16.8	3.89494e-07	2.45517e-08	1.26574e-08	8.64044e-09	7.86582e-09	6.48713e-09	9.1072e-09
16.9	4.21849e-07	2.73402e-08	1.35237e-08	8.66707e-09	7.8908e-09	6.51101e-09	9.1701e-09
17	4.41426e-07	3.0122e-08	1.44709e-08	8.63386e-09	7.85082e-09	6.51158e-09	9.0974e-09
17.1	4.74987e-07	3.35493e-08	1.55786e-08	8.62586e-09	7.84856e-09	6.51709e-09	9.2207e-09
17.2	5.10892e-07	3.67189e-08	1.62959e-08	8.63659e-09	7.93191e-09	6.49807e-09	9.2267e-09
17.3	5.55385e-07	4.07856e-08	1.79221e-08	8.59585e-09	7.51678e-09	6.54591e-09	9.3396e-09
17.4	6.1761e-07	4.52429e-08	1.90415e-08	8.70837e-09	7.68462e-09	6.55276e-09	9.4992e-09
17.5	6.59498e-07	5.00713e-08	2.0657e-08	8.70678e-09	7.75153e-09	6.42142e-09	9.4538e-09
17.6	7.18725e-07	5.53723e-08	2.21546e-08	8.65305e-09	7.7725e-09	6.51395e-09	9.532e-09
17.7	8.20602e-07	6.11687e-08	2.38577e-08	8.65211e-09	7.78853e-09	6.50977e-09	9.4156e-09
17.8	8.88961e-07	6.75101e-08	2.61948e-08	8.71346e-09	7.8687e-09	6.52584e-09	9.4418e-09
17.9	8.9799e-07	7.41006e-08	2.83374e-08	8.71731e-09	7.85925e-09	6.5344e-09	9.4333e-09
18	9.46387e-07	8.19843e-08	3.07145e-08	8.69454e-09	7.85812e-09	6.57111e-09	9.4356e-09
18.1	1.0184e-06	9.02538e-08	3.2996e-08	8.73237e-09	7.87744e-09	6.55932e-09	9.3894e-09
18.2	1.10239e-06	9.8455e-08	3.55364e-08	8.67695e-09	7.90005e-09	6.58633e-09	9.4605e-09
18.3	1.1436e-06	1.08069e-07	3.80099e-08	8.70969e-09	7.86418e-09	6.62637e-09	9.5286e-09
18.4	1.22236e-06	1.18233e-07	4.12072e-08	8.83746e-09	7.86788e-09	6.59518e-09	9.5839e-09
18.5	1.25773e-06	1.29297e-07	4.41476e-08	8.84791e-09	7.90981e-09	6.60744e-09	9.3585e-09
18.6	1.36213e-06	1.40942e-07	4.83065e-08	8.73368e-09	7.9794e-09	6.61715e-09	9.2771e-09
18.7	1.43087e-06	1.53285e-07	5.19125e-08	8.76746e-09	7.93808e-09	6.64292e-09	9.3885e-09
18.8	1.45858e-06	1.66266e-07	5.58988e-08	8.83897e-09	8.47429e-09	6.69837e-09	9.6446e-09
18.9	1.50685e-06	1.80084e-07	5.93056e-08	8.89138e-09	8.55692e-09	6.70179e-09	9.6811e-09
19	1.6103e-06	1.95275e-07	6.38139e-08	8.86428e-09	8.42434e-09	6.67402e-09	9.6039e-09
19.1	1.71061e-06	2.10895e-07	6.98103e-08	8.88874e-09	8.40255e-09	6.6957e-09	9.7317e-09
19.2	1.93541e-06	2.29093e-07	7.5361e-08	8.85233e-09	8.43965e-09	6.65738e-09	9.8063e-09
19.3	2.05762e-06	2.46769e-07	8.08218e-08	8.72936e-09	8.34314e-09	6.74953e-09	9.7827e-09
19.4	2.12571e-06	2.66044e-07	8.74856e-08	8.78045e-09	8.36555e-09	6.75543e-09	9.9116e-09
19.5	2.29295e-06	2.85694e-07	9.47867e-08	8.69492e-09	8.40789e-09	6.77702e-09	9.7799e-09
19.6	2.3225e-06	3.07832e-07	1.01814e-07	8.85496e-09	8.41097e-09	6.81135e-09	9.878e-09
19.7	2.54891e-06	3.30439e-07	1.08387e-07	8.91697e-09	8.40296e-09	6.77911e-09	9.9712e-09
19.8	2.51462e-06	3.50899e-07	1.15798e-07	8.97445e-09	8.34766e-09	6.76266e-09	1.0209e-08
19.9	2.75455e-06	3.7717e-07	1.24908e-07	9.18982e-09	8.3785e-09	6.74212e-09	1.0206e-08
20	2.90034e-06	4.04188e-07	1.34617e-07	9.13064e-09	8.39227e-09	6.7561e-09	1.0484e-08
20.1	2.94736e-06	4.3536e-07	1.43107e-07	9.17994e-09	8.3564e-09	6.79395e-09	1.0367e-08
20.2	3.18245e-06	4.66874e-07	1.51905e-07	9.15633e-09	8.46278e-09	6.78843e-09	1.0092e-08
20.3	3.69877e-06	4.99502e-07	1.61957e-07	9.14024e-09	8.45651e-09	6.80898e-09	1.0336e-08
20.4	3.8665e-06	5.34127e-07	1.72898e-07	9.14033e-09	8.44201e-09	6.8318e-09	1.0263e-08
20.5	4.43311e-06	5.71655e-07	1.83554e-07	9.22896e-09	8.46257e-09	6.83161e-09	1.0131e-08
20.6	4.25942e-06	6.12348e-07	1.95964e-07	9.20459e-09	8.482e-09	6.85891e-09	1.0097e-08
20.7	4.62684e-06	6.55192e-07	2.09308e-07	9.26848e-09	8.45466e-09	6.83427e-09	1.0269e-08
20.8	4.58801e-06	7.00149e-07	2.22989e-07	9.27036e-09	8.47449e-09	6.84768e-09	1.0223e-08
20.9	5.11143e-06	7.4899e-07	2.37888e-07	9.32258e-09	8.48467e-09	6.83399e-09	1.0197e-08
21	5.45919e-06	8.01131e-07	2.52802e-07	9.29369e-09	8.48189e-09	6.87041e-09	1.0208e-08
21.1	5.9785e-06	8.53133e-07	2.67993e-07	9.32869e-09	8.49937e-09	6.95962e-09	1.0302e-08
21.2	5.89215e-06	9.12667e-07	2.85464e-07	9.35128e-09	8.50409e-09	6.95116e-09	1.0133e-08
21.3	6.21417e-06	9.73419e-07	3.03798e-07	9.39625e-09	8.47532e-09	6.96029e-09	9.9614e-09
21.4	6.32993e-06	1.03523e-06	3.20698e-07	9.40152e-09	8.51951e-09	7.00062e-09	1.0028e-08
21.5	7.05621e-06	1.10116e-06	3.38495e-07	9.16987e-09	8.54048e-09	7.01811e-09	9.8605e-09
21.6	7.79522e-06	1.17467e-06	3.58299e-07	9.21428e-09	8.59588e-09	6.99862e-09	9.9538e-09
21.7	7.97319e-06	1.25258e-06	3.79403e-07	9.2076e-09	8.61684e-09	6.98521e-09	9.9059e-09
21.8	7.7067e-06	1.33602e-06	4.02344e-07	9.38214e-09	8.66155e-09	6.97094e-09	9.9399e-09
21.9	8.32549e-06	1.42108e-06	4.23376e-07	9.51226e-09	8.65518e-09	7.02753e-09	9.9242e-09
22	9.24299e-06	1.51415e-06	4.46424e-07	9.60352e-09	8.66084e-09	7.14746e-09	1.01e-08
22.1	9.35811e-06	1.60906e-06	4.73233e-07	9.49438e-09	8.65446e-09	7.14499e-09	1.011e-08
22.2	9.99131e-06	1.70951e-06	4.98796e-07	9.50191e-09	8.67512e-09	7.14375e-09	1.0257e-08
22.3	1.0729e-05	1.81534e-06	5.22725e-07	9.52449e-09	8.70832e-09	7.21936e-09	1.0386e-08
22.4	1.17165e-05	1.92416e-06	5.49218e-07	9.54519e-09	8.6595e-09	7.27157e-09	1.0094e-08
22.5	1.17623e-05	2.04234e-06	5.76105e-07	9.63269e-09	8.71171e-09	7.22003e-09	1.0306e-08
22.6	1.15008e-05	2.16531e-06	6.0576e-07	9.57342e-09	8.83289e-09	7.2011e-09	1.0499e-08
22.7	1.20115e-05	2.29746e-06	6.37319e-07	9.71078e-09	8.77009e-09	7.20861e-09	1.0591e-08
22.8	1.28596e-05	2.43102e-06	6.65569e-07	9.60729e-09	8.70061e-09	7.26996e-09	1.072e-08
22.9	1.27621e-05	2.57256e-06	7.00909e-07	9.67691e-09	8.83392e-09	7.27671e-09	1.0797e-08
23	1.35648e-05	2.71839e-06	7.34675e-07	9.70702e-09	8.7114e-09	7.19948e-09	1.0833e-08
23.1	1.43134e-05	2.87426e-06	7.71164e-07	9.74936e-09	8.74152e-09	7.28632e-09	1.0723e-08
23.2	1.45507e-05	3.03037e-06	8.04684e-07	9.74936e-09	8.69044e-09	7.35308e-09	1.0808e-08
23.3	1.48308e-05	3.19962e-06	8.46902e-07	9.8538e-09	8.71562e-09	7.34062e-09	1.0902e-08
23.4	1.50833e-05	3.37791e-06	8.85258e-07	9.89237e-09	8.83083e-09	7.38e-09	1.0932e-08
23.5	1.55017e-05	3.55393e-06	9.22754e-07	9.83968e-09	8.84913e-09	7.39759e-09	1.0928e-08
23.6	1.52313e-05	3.74141e-06	9.69903e-07	9.80675e-09	8.84964e-09	7.41014e-09	1.1061e-08
23.7	1.55187e-05	3.93801e-06	1.00957e-06	9.87262e-09	8.89651e-09	7.41167e-09	1.1172e-08
23.8	1.5549e-05	4.12828e-06	1.05455e-06	9.92342e-09	8.82498e-09	7.36773e-09	1.1075e-08
23.9	1.56733e-05	4.3458e-06	1.10549e-06	9.98364e-09	8.83238e-09	7.3741e-09	1.0919e-08
24	1.6456e-05	4.55403e-06	1.15276e-06	9.90272e-09	8.87678e-09	7.36364e-09	1.1291e-08
24.1	1.69255e-05	4.78466e-06	1.20332e-06	9.94036e-09	8.96435e-09	7.33615e-09	1.1471e-08
24.2	1.70728e-05	5.01697e-06	1.25674e-06	1.01107e-08	8.94451e-09	7.39807e-09	1.1464e-08
24.3	1.73068e-05	5.26372e-06	1.31198e-06	9.6835e-09	8.95325e-09	7.40501e-09	1.1646e-08
24.4	1.76376e-05	5.50286e-06	1.37127e-06	9.84063e-09	9.09478e-09	7.40368e-09	1.1405e-08
24.5	1.81003e-05	5.76708e-06	1.43015e-06	9.92154e-09	9.0994e-09	7.43202e-09	1.1724e-08
24.6	1.90389e-05	6.02549e-06	1.49414e-06	9.86979e-09	9.11924e-09	7.43487e-09	1.1581e-08
24.7	1.8865e-05	6.29508e-06	1.55852e-06	9.87826e-09	9.07956e-09	7.47453e-09	1.146e-08
24.8	2.00874e-05	6.56431e-06	1.61726e-06	9.80017e-09	9.11687e-09	7.42822e-09	1.1719e-08
24.9	1.96255e-05	6.8532e-06	1.68781e-06	9.93377e-09	9.30969e-09	7.47292e-09	1.1699e-08
25	2.02468e-05	7.1323e-06	1.75964e-06	1.00495e-08	9.34649e-09	7.42184e-09	1.1752e-08
25.1	2.05284e-05	7.44633e-06	1.84731e-06	9.962e-09	9.35563e-09	7.47957e-09	1.1834e-08
25.2	2.09033e-05	7.75548e-06	1.92359e-06	9.96012e-09	9.38914e-09	7.51657e-09	1.2013e-08
25.3	2.10048e-05	8.06589e-06	2.00499e-06	9.98082e-09	9.33271e-09	7.518e-09	1.2111e-08
25.4	2.17673e-05	8.40783e-06	2.07247e-06	1.01107e-08	9.34782e-09	7.58438e-09	1.2244e-08
25.5	2.25665e-05	8.73899e-06	2.16994e-06	9.97329e-09	9.42141e-09	7.49251e-09	1.2224e-08
25.6	2.31061e-05	9.08977e-06	2.25678e-06	1.01605e-08	9.42378e-09	7.51248e-09	1.2401e-08
25.7	2.32827e-05	9.43366e-06	2.35096e-06	1.03007e-08	9.5171e-09	7.57544e-09	1.2424e-08
25.8	2.36623e-05	9.79406e-06	2.44686e-06	1.009e-08	9.48534e-09	7.57953e-09	1.2469e-08
25.9	2.39698e-05	1.01513e-05	2.55439e-06	1.02367e-08	9.46376e-09	7.56488e-09	1.246e-08
26	2.42275e-05	1.05266e-05	2.66318e-06	1.02311e-08	9.43395e-09	7.6034e-09	1.2205e-08
26.1	2.49006e-05	1.09226e-05	2.77493e-06	1.04418e-08	9.54999e-09	7.62128e-09	1.2595e-08
26.2	2.60117e-05	1.13215e-05	2.89217e-06	1.0599e-08	9.66336e-09	7.59161e-09	1.2524e-08
26.3	2.63966e-05	1.17211e-05	3.0087e-06	1.04607e-08	9.6057e-09	7.56536e-09	1.2521e-08
26.4	2.69771e-05	1.21239e-05	3.12398e-06	1.0582e-08	9.78166e-09	7.5762e-09	1.2553e-08
26.5	2.77299e-05	1.25454e-05	3.25564e-06	1.08041e-08	9.6943e-09	7.63003e-09	1.2706e-08
26.6	2.83746e-05	1.29914e-05	3.39054e-06	1.07542e-08	9.66213e-09	7.67131e-09	1.2752e-08
26.7	2.85135e-05	1.34374e-05	3.54248e-06	1.0694e-08	9.74178e-09	7.70726e-09	1.2936e-08
26.8	2.97376e-05	1.38979e-05	3.6755e-06	1.01568e-08	9.868e-09	7.71125e-09	1.2809e-08
26.9	3.01694e-05	1.43575e-05	3.82328e-06	1.01304e-08	9.75021e-09	7.75025e-09	1.2824e-08
27	3.0854e-05	1.48325e-05	3.99307e-06	1.01784e-08	9.7461e-09	7.75681e-09	1.2991e-08
27.1	3.1898e-05	1.53427e-05	4.14793e-06	1.00326e-08	9.77292e-09	7.73313e-09	1.3183e-08
27.2	3.26352e-05	1.5829e-05	4.31946e-06	1.03892e-08	9.92432e-09	7.77041e-09	1.3076e-08
27.3	3.36114e-05	1.63236e-05	4.49434e-06	1.00175e-08	9.8014e-09	7.76575e-09	1.3191e-08
27.4	3.48902e-05	1.68153e-05	4.669e-06	1.03271e-08	9.77601e-09	7.77298e-09	1.3222e-08
27.5	3.47946e-05	1.7341e-05	4.84763e-06	1.03948e-08	9.72256e-09	7.81454e-09	1.3217e-08
27.6	3.65404e-05	1.78765e-05	5.03701e-06	1.03139e-08	9.73048e-09	7.85182e-09	1.3345e-08
27.7	3.56073e-05	1.84324e-05	5.24685e-06	1.03929e-08	9.74466e-09	7.87198e-09	1.3298e-08
27.8	3.66991e-05	1.89691e-05	5.44125e-06	1.0391e-08	9.77159e-09	7.91383e-09	1.3583e-08
27.9	3.7485e-05	1.95417e-05	5.6443e-06	1.03017e-08	9.9827e-09	7.90708e-09	1.3225e-08
28	3.86086e-05	2.01046e-05	5.87139e-06	1.03619e-08	9.93429e-09	7.94132e-09	1.3594e-08
28.1	3.89152e-05	2.06641e-05	6.09228e-06	1.03214e-08	9.99226e-09	7.93123e-09	1.3624e-08
28.2	3.91033e-05	2.12631e-05	6.32515e-06	1.04635e-08	1.00188e-08	7.8445e-09	1.3607e-08
28.3	3.97408e-05	2.18582e-05	6.55605e-06	1.0615e-08	1.01705e-08	7.87864e-09	1.3756e-08
28.4	4.03403e-05	2.2501e-05	6.81138e-06	1.0694e-08	1.02671e-08	7.88378e-09	1.382e-08
28.5	4.11441e-05	2.31136e-05	7.05946e-06	1.05764e-08	1.02766e-08	7.89081e-09	1.3807e-08
28.6	4.13654e-05	2.37715e-05	7.31145e-06	1.06404e-08	1.0187e-08	7.95644e-09	1.3609e-08
28.7	4.29759e-05	2.43611e-05	7.5917e-06	1.0742e-08	1.02812e-08	7.93285e-09	1.4044e-08
28.8	4.44176e-05	2.50039e-05	7.87089e-06	1.08107e-08	1.02464e-08	8.00913e-09	1.4081e-08
28.9	4.41135e-05	2.56826e-05	8.15526e-06	1.08953e-08	1.02261e-08	8.09805e-09	1.4053e-08
29	4.47048e-05	2.63624e-05	8.45904e-06	1.07834e-08	1.03017e-08	8.06638e-09	1.4256e-08
29.1	4.5743e-05	2.70394e-05	8.77663e-06	1.08794e-08	1.02092e-08	8.11812e-09	1.4413e-08
29.2	4.67555e-05	2.77129e-05	9.08285e-06	1.10807e-08	1.04929e-08	8.0874e-09	1.4584e-08
29.3	4.76822e-05	2.84112e-05	9.41711e-06	1.10995e-08	1.06306e-08	8.09235e-09	1.4479e-08
29.4	4.82036e-05	2.91421e-05	9.75177e-06	1.1091e-08	1.04107e-08	8.16558e-09	1.4552e-08
29.5	4.89355e-05	2.98558e-05	1.00672e-05	1.09706e-08	1.0386e-08	8.16881e-09	1.4464e-08
29.6	5.15652e-05	3.06623e-05	1.04345e-05	1.1156e-08	1.03192e-08	8.21009e-09	1.4738e-08
29.7	5.22686e-05	3.1412e-05	1.07414e-05	1.13761e-08	1.04477e-08	8.2177e-09	1.4691e-08
29.8	5.2795e-05	3.21719e-05	1.11102e-05	1.11296e-08	1.04713e-08	8.23443e-09	1.4635e-08
29.9	5.30028e-05	3.29575e-05	1.15015e-05	1.13009e-08	1.05042e-08	8.2235e-09	1.4799e-08
30	5.38026e-05	3.37431e-05	1.1864e-05	1.12661e-08	1.05741e-08	8.19991e-09	1.4681e-08
30.1	5.47637e-05	3.45609e-05	1.2263e-05	1.13808e-08	1.06173e-08	8.32783e-09	1.4918e-08
30.2	5.54005e-05	3.52813e-05	1.26502e-05	1.12933e-08	1.0718e-08	8.32203e-09	1.4922e-08
30.3	5.59977e-05	3.61597e-05	1.30448e-05	1.13554e-08	1.07375e-08	8.24861e-09	1.4992e-08
30.4	5.65435e-05	3.69857e-05	1.34556e-05	1.13526e-08	1.07149e-08	8.37481e-09	1.4951e-08
30.5	5.70584e-05	3.78197e-05	1.391e-05	1.13498e-08	1.07756e-08	8.3265e-09	1.4905e-08
30.6	5.79221e-05	3.86594e-05	1.43191e-05	1.15521e-08	1.08362e-08	8.32716e-09	1.5158e-08
30.7	5.83494e-05	3.95187e-05	1.47407e-05	1.17478e-08	1.08876e-08	8.34714e-09	1.5222e-08
30.8	5.92902e-05	4.03653e-05	1.5215e-05	1.14542e-08	1.08197e-08	8.2992e-09	1.5275e-08
30.9	5.96449e-05	4.12561e-05	1.5667e-05	1.16114e-08	1.08609e-08	8.39887e-09	1.549e-08
31	6.06443e-05	4.21526e-05	1.61585e-05	1.16245e-08	1.10438e-08	8.62608e-09	1.551e-08
31.1	6.1546e-05	4.30597e-05	1.66382e-05	1.16838e-08	1.08886e-08	8.63455e-09	1.5497e-08
31.2	6.20843e-05	4.39595e-05	1.71413e-05	1.17177e-08	1.09708e-08	8.6919e-09	1.5466e-08
31.3	6.29655e-05	4.48889e-05	1.76295e-05	1.18466e-08	1.10181e-08	8.74449e-09	1.5543e-08
31.4	6.43054e-05	4.5864e-05	1.81687e-05	1.18447e-08	1.1125e-08	8.78349e-09	1.5721e-08
31.5	6.42639e-05	4.67934e-05	1.86678e-05	1.18212e-08	1.11353e-08	8.84416e-09	1.5833e-08
31.6	6.57427e-05	4.77358e-05	1.92472e-05	1.17845e-08	1.11199e-08	8.8162e-09	1.5818e-08
31.7	6.66333e-05	4.87057e-05	1.97584e-05	1.20028e-08	1.12083e-08	8.62903e-09	1.5953e-08
31.8	6.74481e-05	4.96913e-05	2.0321e-05	1.20037e-08	1.12226e-08	8.57825e-09	1.5714e-08
31.9	6.86784e-05	5.06489e-05	2.09045e-05	1.20423e-08	1.11887e-08	8.7112e-09	1.5952e-08
32	6.89203e-05	5.16776e-05	2.14578e-05	1.20432e-08	1.13522e-08	8.69256e-09	1.6332e-08
32.1	7.04603e-05	5.26831e-05	2.19963e-05	1.18296e-08	1.13789e-08	8.78387e-09	1.6309e-08
32.2	7.03799e-05	5.3701e-05	2.2614e-05	1.20912e-08	1.13614e-08	8.82847e-09	1.649e-08
32.3	7.08333e-05	5.47679e-05	2.32328e-05	1.23038e-08	1.13871e-08	8.89086e-09	1.6702e-08
32.4	7.16957e-05	5.57872e-05	2.38773e-05	1.24036e-08	1.15259e-08	8.85044e-09	1.661e-08
32.5	7.27131e-05	5.6879e-05	2.45145e-05	1.23575e-08	1.14179e-08	8.84169e-09	1.6902e-08
32.6	7.40103e-05	5.79282e-05	2.51613e-05	1.25927e-08	1.16153e-08	8.79328e-09	1.6917e-08
32.7	7.48024e-05	5.89955e-05	2.57954e-05	1.24073e-08	1.16954e-08	8.98549e-09	1.6986e-08
32.8	7.57643e-05	6.00734e-05	2.64182e-05	1.23801e-08	1.16389e-08	9.02087e-09	1.7029e-08
32.9	7.65581e-05	6.12061e-05	2.71379e-05	1.21429e-08	1.157e-08	9.07394e-09	1.708e-08
33	7.74516e-05	6.23398e-05	2.78184e-05	1.18155e-08	1.17571e-08	9.04988e-09	1.7376e-08
33.1	7.83707e-05	6.34154e-05	2.8509e-05	1.20093e-08	1.17294e-08	8.97484e-09	1.7275e-08
33.2	7.97163e-05	6.45981e-05	2.93106e-05	1.19915e-08	1.17736e-08	8.93965e-09	1.762e-08
33.3	8.00694e-05	6.56631e-05	3.00288e-05	1.20903e-08	1.16903e-08	8.93033e-09	1.7609e-08
33.4	8.11706e-05	6.6969e-05	3.07538e-05	1.1745e-08	1.17715e-08	9.03989e-09	1.7811e-08
33.5	8.15768e-05	6.81592e-05	3.14332e-05	1.19341e-08	1.20819e-08	9.03666e-09	1.7878e-08
33.6	8.25419e-05	6.93095e-05	3.22956e-05	1.20602e-08	1.22618e-08	9.09895e-09	1.7935e-08
33.7	8.31348e-05	7.05168e-05	3.30649e-05	1.21749e-08	1.2123e-08	9.17799e-09	1.8144e-08
33.8	8.48022e-05	7.1788e-05	3.3901e-05	1.21053e-08	1.22309e-08	9.14936e-09	1.818e-08
33.9	8.58551e-05	7.30041e-05	3.46963e-05	1.22512e-08	1.23368e-08	9.20766e-09	1.8304e-08
34	8.61821e-05	7.42809e-05	3.54326e-05	1.21985e-08	1.25629e-08	9.24979e-09	1.8429e-08
34.1	8.84014e-05	7.55005e-05	3.63029e-05	1.26689e-08	1.253e-08	9.41138e-09	1.838e-08
34.2	8.92046e-05	7.66596e-05	3.7166e-05	1.25541e-08	1.24159e-08	9.42489e-09	1.8506e-08
34.3	8.95153e-05	7.7985e-05	3.79765e-05	1.24374e-08	1.25927e-08	9.37676e-09	1.8561e-08
34.4	9.05251e-05	7.91984e-05	3.87463e-05	1.25212e-08	1.26246e-08	9.48461e-09	1.8714e-08
34.5	9.10427e-05	8.0448e-05	3.97079e-05	1.26999e-08	1.25557e-08	9.48328e-09	1.8872e-08
34.6	9.17755e-05	8.18187e-05	4.05554e-05	1.25861e-08	1.25958e-08	9.55537e-09	1.9072e-08
34.7	9.25708e-05	8.30564e-05	4.14583e-05	1.25353e-08	1.29453e-08	9.60007e-09	1.8882e-08
34.8	9.41297e-05	8.45037e-05	4.23917e-05	1.28025e-08	1.27006e-08	9.58771e-09	1.8903e-08
34.9	9.41889e-05	8.5834e-05	4.33445e-05	1.29822e-08	1.26225e-08	9.65619e-09	1.9446e-08
35	9.51509e-05	8.71295e-05	4.42527e-05	1.27094e-08	1.28764e-08	9.76746e-09	1.946e-08
35.1	9.60755e-05	8.85893e-05	4.51774e-05	1.26473e-08	1.27592e-08	9.57249e-09	1.9279e-08
35.2	9.73098e-05	8.99071e-05	4.62071e-05	1.26962e-08	1.27757e-08	9.582e-09	1.9425e-08
35.3	9.8433e-05	9.14003e-05	4.72267e-05	1.3001e-08	1.3011e-08	9.70469e-09	1.9746e-08
35.4	0.000100215	9.28462e-05	4.81221e-05	1.27931e-08	1.29432e-08	9.73607e-09	1.9631e-08
35.5	0.000100501	9.43401e-05	4.90865e-05	1.29069e-08	1.29144e-08	9.73227e-09	2.0095e-08
35.6	0.000101551	9.55911e-05	5.01482e-05	1.2858e-08	1.30542e-08	9.80265e-09	1.9976e-08
35.7	0.000103868	9.71407e-05	5.12021e-05	1.29784e-08	1.33564e-08	9.84925e-09	2.0648e-08
35.8	0.000105448	9.85782e-05	5.23103e-05	1.30594e-08	1.32639e-08	9.77887e-09	2.0868e-08
35.9	0.000107267	0.000100013	5.33015e-05	1.31092e-08	1.33091e-08	9.76651e-09	2.0801e-08
36	0.000106666	0.000101443	5.43709e-05	1.31939e-08	1.3342e-08	9.79219e-09	2.083e-08
36.1	0.000108402	0.000103187	5.54419e-05	1.29681e-08	1.32279e-08	9.82738e-09	2.0993e-08
36.2	0.000109427	0.000104674	5.66718e-05	1.31845e-08	1.39433e-08	9.84545e-09	2.1227e-08
36.3	0.000111435	0.000106218	5.77991e-05	1.33247e-08	1.36801e-08	9.89585e-09	2.0858e-08
36.4	0.000112657	0.000107853	5.89303e-05	1.33651e-08	1.38281e-08	9.9843e-09	2.1461e-08
36.5	0.000113143	0.000109405	6.01371e-05	1.31516e-08	1.41951e-08	9.99191e-09	2.1264e-08
36.6	0.000115993	0.000110941	6.11792e-05	1.33153e-08	1.39895e-08	1.00366e-08	2.1491e-08
36.7	0.00011604	0.000112473	6.23969e-05	1.30189e-08	1.40132e-08	1.0049e-08	2.1799e-08
36.8	0.000116391	0.000114117	6.36462e-05	1.33887e-08	1.44335e-08	1.00927e-08	2.1615e-08
36.9	0.000117594	0.000115744	6.48503e-05	1.34263e-08	1.40841e-08	1.0224e-08	2.1776e-08
37	0.000119598	0.000117401	6.59992e-05	1.31657e-08	1.39741e-08	1.02135e-08	2.1719e-08
37.1	0.000120095	0.000119027	6.73859e-05	1.38422e-08	1.39546e-08	1.01745e-08	2.2033e-08
37.2	0.000121443	0.000120585	6.85774e-05	1.39748e-08	1.39494e-08	1.02021e-08	2.1844e-08
37.3	0.000122104	0.000122348	6.98506e-05	1.37114e-08	1.43256e-08	1.0282e-08	2.2547e-08
37.4	0.000123671	0.000124019	7.11402e-05	1.40605e-08	1.44664e-08	1.02297e-08	2.2546e-08
37.5	0.000122518	0.000125915	7.24994e-05	1.40256e-08	1.44962e-08	1.02791e-08	2.33e-08
37.6	0.000124406	0.000127689	7.38025e-05	1.46777e-08	1.45661e-08	1.03695e-08	2.3446e-08
37.7	0.000125405	0.000129302	7.52459e-05	1.4863e-08	1.46915e-08	1.0379e-08	2.3358e-08
37.8	0.000127379	0.00013107	7.6491e-05	1.49383e-08	1.47378e-08	1.03799e-08	2.3722e-08
37.9	0.000126924	0.000132933	7.78947e-05	1.40539e-08	1.47717e-08	1.04741e-08	2.4006e-08
38	0.000129681	0.000134656	7.93041e-05	1.45488e-08	1.52085e-08	1.05521e-08	2.4095e-08
38.1	0.000130937	0.000136414	8.05135e-05	1.39701e-08	1.48981e-08	1.06586e-08	2.4402e-08
38.2	0.000148438	0.000138354	8.20812e-05	1.44801e-08	1.52291e-08	1.05987e-08	2.4523e-08
38.3	0.000144753	0.000140092	8.36512e-05	1.47953e-08	1.53606e-08	1.07328e-08	2.4674e-08
38.4	0.000147789	0.000141956	8.50514e-05	1.47341e-08	1.52249e-08	1.07176e-08	2.4839e-08
38.5	0.000146767	0.000143758	8.64353e-05	1.51481e-08	1.53e-08	1.06919e-08	2.4833e-08
38.6	0.000146418	0.000145719	8.79652e-05	1.50888e-08	1.56453e-08	1.07433e-08	2.5451e-08
38.7	0.000147477	0.000147744	8.94275e-05	1.51726e-08	1.53863e-08	1.07851e-08	2.5151e-08
38.8	0.000149608	0.000149486	9.0854e-05	1.52892e-08	1.5671e-08	1.07984e-08	2.5141e-08
38.9	0.000149459	0.00015161	9.24136e-05	1.5611e-08	1.58211e-08	1.09449e-08	2.5624e-08
39	0.000149819	0.000153457	9.388e-05	1.58669e-08	1.61109e-08	1.0787e-08	2.577e-08
39.1	0.000149666	0.000155463	9.54035e-05	1.61972e-08	1.61531e-08	1.0865e-08	2.5987e-08
39.2	0.000149321	0.000157517	9.70621e-05	1.69198e-08	1.62322e-08	1.10019e-08	2.623e-08
39.3	0.000152929	0.000159708	9.87175e-05	1.68577e-08	1.57286e-08	1.0884e-08	2.6332e-08
39.4	0.000154114	0.000161586	0.000100184	1.71381e-08	1.62517e-08	1.10723e-08	2.6799e-08
39.5	0.000154607	0.000163589	0.000101678	1.73592e-08	1.61232e-08	1.10923e-08	2.6664e-08
39.6	0.000154501	0.000165646	0.000103401	1.73197e-08	1.62846e-08	1.11465e-08	2.6789e-08
39.7	0.000156602	0.000167971	0.00010509	1.78418e-08	1.63751e-08	1.11275e-08	2.7147e-08
39.8	0.000157838	0.000170277	0.000106473	1.77957e-08	1.64223e-08	1.12559e-08	2.7478e-08
39.9	0.000162014	0.000172164	0.000108156	1.77797e-08	1.61921e-08	1.12007e-08	2.7328e-08
40	0.000159166	0.000174266	0.000109832	1.80912e-08	1.62856e-08	1.12254e-08	2.7798e-08
40.1	0.000161224	0.000176214	0.000111324	1.95034e-08	1.65796e-08	1.12701e-08	2.7762e-08
40.2	0.000163168	0.00017821	0.00011292	1.91704e-08	1.6519e-08	1.13567e-08	2.8118e-08
40.3	0.000163526	0.000180352	0.000114529	1.89408e-08	1.65025e-08	1.13196e-08	2.8261e-08
40.4	0.000164751	0.000182746	0.000116401	1.92287e-08	1.68633e-08	1.14585e-08	2.8091e-08
40.5	0.000166957	0.000185203	0.00011799	1.8953e-08	1.68324e-08	1.15174e-08	2.86e-08
40.6	0.000170783	0.000187669	0.000119792	1.91713e-08	1.72035e-08	1.14975e-08	2.8611e-08
40.7	0.0001719	0.000189841	0.000121509	1.91299e-08	1.71531e-08	1.16097e-08	2.8818e-08
40.8	0.0001713	0.000192313	0.000123388	1.87695e-08	1.73443e-08	1.16924e-08	2.8619e-08
40.9	0.000173103	0.000194763	0.000125465	1.92964e-08	1.73063e-08	1.15935e-08	2.8392e-08
41	0.00017445	0.000196636	0.00012737	1.91092e-08	1.72107e-08	1.1875e-08	2.8585e-08
41.1	0.000175745	0.000198984	0.00012914	1.84318e-08	1.73679e-08	1.1915e-08	2.8496e-08
41.2	0.000179304	0.000201702	0.000130662	1.88363e-08	1.74245e-08	1.17428e-08	2.8226e-08
41.3	0.000181616	0.000204107	0.000132426	1.88119e-08	1.75118e-08	1.17837e-08	2.831e-08
41.4	0.000182746	0.000206522	0.000134256	1.90377e-08	1.77883e-08	1.19578e-08	2.8841e-08
41.5	0.000182689	0.000208926	0.000136285	1.91243e-08	1.74255e-08	1.19739e-08	2.878e-08
41.6	0.000185054	0.000211293	0.000138259	1.95966e-08	1.77369e-08	1.19882e-08	2.905e-08
41.7	0.000187088	0.000213906	0.000140011	1.94837e-08	1.80761e-08	1.203e-08	2.8832e-08
41.8	0.000190751	0.000216604	0.000142163	1.9988e-08	1.81953e-08	1.2225e-08	2.89e-08
41.9	0.000189801	0.000219235	0.000144192	1.93331e-08	1.83413e-08	1.22897e-08	2.8926e-08
42	0.000190197	0.000221434	0.00014629	2.00698e-08	1.86383e-08	1.22821e-08	2.9494e-08
42.1	0.000190163	0.000223915	0.000148574	2.06372e-08	1.8886e-08	1.23173e-08	2.9805e-08
42.2	0.000193092	0.000226694	0.00015029	2.10013e-08	1.92344e-08	1.21965e-08	3.0261e-08
42.3	0.000195712	0.000229417	0.000152479	2.09505e-08	1.93002e-08	1.20709e-08	3.0511e-08
42.4	0.000196229	0.000231905	0.000154263	2.03107e-08	1.89518e-08	1.22754e-08	3.0476e-08
42.5	0.000199402	0.000234119	0.000156617	1.86369e-08	1.92694e-08	1.2381e-08	3.0922e-08
42.6	0.000197032	0.000237179	0.000158521	2.09147e-08	1.93023e-08	1.25921e-08	3.1245e-08
42.7	0.000200055	0.00024026	0.000160457	2.09307e-08	1.87339e-08	1.27861e-08	3.1544e-08
42.8	0.000200933	0.000242231	0.000162713	2.10841e-08	1.874e-08	1.26872e-08	3.2104e-08
42.9	0.000201335	0.000245333	0.000164682	1.89747e-08	1.90576e-08	1.27738e-08	3.2368e-08
43	0.000207195	0.000247776	0.000166901	1.9255e-08	1.95726e-08	1.30306e-08	3.2575e-08
43.1	0.000207686	0.000251121	0.000168806	2.05064e-08	1.94441e-08	1.30334e-08	3.3185e-08
43.2	0.000209456	0.000253581	0.000171371	2.20005e-08	1.95952e-08	1.29478e-08	3.3265e-08
43.3	0.000210912	0.000256578	0.000173423	2.13965e-08	1.9624e-08	1.29992e-08	3.3696e-08
43.4	0.00021044	0.000259932	0.000175566	2.12488e-08	1.95479e-08	1.31409e-08	3.3765e-08
43.5	0.000213072	0.000263433	0.000178019	2.11048e-08	1.99549e-08	1.27529e-08	3.4007e-08
43.6	0.000214958	0.000265741	0.000180368	2.17117e-08	2.01327e-08	1.28109e-08	3.4194e-08
43.7	0.000221192	0.000268062	0.000182266	2.15169e-08	1.96373e-08	1.30268e-08	3.4861e-08
43.8	0.000225597	0.000271446	0.000184579	2.13353e-08	2.05387e-08	1.32075e-08	3.505e-08
43.9	0.000224624	0.000274737	0.000187236	2.14971e-08	2.06754e-08	1.31276e-08	3.5024e-08
44	0.000225603	0.000277354	0.000189418	2.02552e-08	2.07134e-08	1.32455e-08	3.5246e-08
44.1	0.000227177	0.000280651	0.000191888	2.03643e-08	2.09169e-08	1.34015e-08	3.5265e-08
44.2	0.000227079	0.000283701	0.000194622	2.00143e-08	2.09036e-08	1.3353e-08	3.5017e-08
44.3	0.000229322	0.000285515	0.000197169	1.9908e-08	2.10033e-08	1.3742e-08	3.4786e-08
44.4	0.000232442	0.000288609	0.000199725	1.99494e-08	2.12993e-08	1.38827e-08	3.5457e-08
44.5	0.000234101	0.000292647	0.000202101	1.92221e-08	2.12849e-08	1.38761e-08	3.5436e-08
44.6	0.000236586	0.000296004	0.000204521	1.95853e-08	2.1028e-08	1.40102e-08	3.5905e-08
44.7	0.000237146	0.000298884	0.000207247	1.98722e-08	2.18039e-08	1.41814e-08	3.5653e-08
44.8	0.000237417	0.000301974	0.000209482	2.00482e-08	2.16549e-08	1.39674e-08	3.6061e-08
44.9	0.000234727	0.000305651	0.000212668	1.9892e-08	2.21842e-08	1.4403e-08	3.5978e-08
45	0.00023886	0.000308319	0.000214895	1.98553e-08	2.19191e-08	1.42831e-08	3.6578e-08
45.1	0.000241391	0.000311889	0.000217323	2.01517e-08	2.23785e-08	1.43449e-08	3.6268e-08
45.2	0.000241867	0.000314917	0.000220139	2.00049e-08	2.24638e-08	1.45371e-08	3.6485e-08
45.3	0.000242613	0.000317651	0.000223259	2.02542e-08	2.25203e-08	1.43145e-08	3.6959e-08
45.4	0.000246646	0.000321135	0.000225834	2.037e-08	2.2359e-08	1.44182e-08	3.7565e-08
45.5	0.000246961	0.000325117	0.000228406	2.02542e-08	2.23497e-08	1.47653e-08	3.7895e-08
45.6	0.000246653	0.000328899	0.000230992	1.99569e-08	2.27002e-08	1.46826e-08	3.8351e-08
45.7	0.000249422	0.000332156	0.000233658	2.03662e-08	2.26632e-08	1.46636e-08	3.8852e-08
45.8	0.000248028	0.000335918	0.000236186	2.1658e-08	2.29366e-08	1.49213e-08	3.9225e-08
45.9	0.000250948	0.00034062	0.000239237	2.16627e-08	2.2953e-08	1.481e-08	3.8997e-08
46	0.000254103	0.000344817	0.000242223	2.1866e-08	2.29376e-08	1.45266e-08	3.8859e-08
46.1	0.000254261	0.000348618	0.000245031	2.19657e-08	2.30034e-08	1.50183e-08	3.8969e-08
46.2	0.000255693	0.000351731	0.000248255	2.21981e-08	2.31699e-08	1.48614e-08	3.9e-08
46.3	0.000256193	0.000354555	0.000251793	2.20918e-08	2.3249e-08	1.50554e-08	3.9065e-08
46.4	0.000258041	0.00035842	0.000254417	2.10907e-08	2.42645e-08	1.5063e-08	3.8765e-08
46.5	0.000258747	0.000362409	0.000257703	2.09994e-08	2.40137e-08	1.51733e-08	3.9487e-08
46.6	0.000262354	0.000365066	0.000260412	2.19704e-08	2.40672e-08	1.53093e-08	3.991e-08
46.7	0.000262504	0.00036776	0.0002635	2.20748e-08	2.4247e-08	1.55014e-08	3.9781e-08
46.8	0.000263657	0.000373113	0.000266974	2.20842e-08	2.43467e-08	1.52894e-08	3.9609e-08
46.9	0.000267301	0.000377922	0.000270703	2.23703e-08	2.42871e-08	1.58039e-08	3.9354e-08
47	0.000270177	0.000381064	0.000274325	2.23994e-08	2.43796e-08	1.57392e-08	3.9982e-08
47.1	0.000271907	0.000385038	0.000277538	2.21558e-08	2.47589e-08	1.56603e-08	3.9665e-08
47.2	0.00027221	0.000388107	0.00027977	2.24964e-08	2.48843e-08	1.57849e-08	3.9578e-08
47.3	0.000275643	0.000390621	0.000283412	2.27485e-08	2.48452e-08	1.59237e-08	3.9662e-08
47.4	0.000275385	0.000395026	0.000286182	2.45559e-08	2.5614e-08	1.59228e-08	3.9882e-08
47.5	0.000279133	0.000399602	0.00028991	2.0751e-08	2.54177e-08	1.59817e-08	4.0494e-08
47.6	0.000278241	0.000403621	0.000293026	2.45014e-08	2.528e-08	1.60093e-08	4.109e-08
47.7	0.000277937	0.000409652	0.000296359	2.37317e-08	2.55452e-08	1.6074e-08	4.079e-08
47.8	0.000279483	0.000413948	0.000300114	2.39801e-08	2.5723e-08	1.62385e-08	4.0897e-08
47.9	0.000282481	0.000416342	0.000303314	2.42718e-08	2.55041e-08	1.63412e-08	4.1127e-08
48	0.000284901	0.000420677	0.000307161	2.44637e-08	2.57199e-08	1.64392e-08	4.1087e-08
48.1	0.00028363	0.000423918	0.000310332	2.57254e-08	2.64116e-08	1.62661e-08	4.1404e-08
48.2	0.00028481	0.000426688	0.000313837	2.50358e-08	2.70602e-08	1.66209e-08	4.1081e-08
48.3	0.000287832	0.000431456	0.00031824	2.50734e-08	2.68001e-08	1.67825e-08	4.1421e-08
48.4	0.000288481	0.000435666	0.000321898	2.51214e-08	2.73634e-08	1.68786e-08	4.1461e-08
48.5	0.000289373	0.000440665	0.000326152	2.47545e-08	2.73325e-08	1.6676e-08	4.1899e-08
48.6	0.000293601	0.000443603	0.000329614	2.49078e-08	2.75258e-08	1.69689e-08	4.1958e-08
48.7	0.000297359	0.000447045	0.000332661	2.37966e-08	2.73223e-08	1.70679e-08	4.2704e-08
48.8	0.000296183	0.000451309	0.000335843	2.54601e-08	2.77632e-08	1.70146e-08	4.2281e-08
48.9	0.000297003	0.000456423	0.000340908	2.48551e-08	2.761e-08	1.70555e-08	4.2597e-08
49	0.000298644	0.000458291	0.000344565	2.45823e-08	2.8125e-08	1.72143e-08	4.3148e-08
49.1	0.000300979	0.000464858	0.000349069	2.45795e-08	2.85412e-08	1.69946e-08	4.2785e-08
49.2	0.000305023	0.000469449	0.000352638	2.52597e-08	2.81825e-08	1.75291e-08	4.3048e-08
49.3	0.000305619	0.000475651	0.000356661	2.60811e-08	2.87468e-08	1.75653e-08	4.3658e-08
49.4	0.000306273	0.000481288	0.000360974	2.59249e-08	2.82442e-08	1.72638e-08	4.3749e-08
49.5	0.000310566	0.000487089	0.000365024	2.72327e-08	2.87838e-08	1.77469e-08	4.4329e-08
49.6	0.000309717	0.000488845	0.000368636	2.79064e-08	2.92926e-08	1.77212e-08	4.4035e-08
49.7	0.000312887	0.000493242	0.000372404	2.83966e-08	2.93923e-08	1.80066e-08	4.364e-08
49.8	0.000312085	0.000499669	0.000377195	3.1095e-08	2.97006e-08	1.81901e-08	4.3316e-08
49.9	0.000315881	0.000503408	0.000381291	3.25703e-08	2.97479e-08	1.84821e-08	4.2893e-08
50	0.000314956	0.000506484	0.000384149	3.10348e-08	2.98517e-08	1.84459e-08	4.3191e-08

## Sheet: Suppl. Fig. S3
Reverse bias(V)	Gain
	4 μm MH-Al NTs	8 μm MH-Al NTs	10 μm MH-Al NTs	4 μm MH	8 μm MH	10 μm MH	Al NTs
0	1.00281	0.97854	0.95827	0.79582	0.96838	0.9622	1
0.1	1.00785	0.98548	0.95808	0.86818	0.97015	0.96635	0.98649
0.2	0.99375	0.9829	0.96675	0.92159	0.97085	0.96876	0.97632
0.3	0.99606	0.99431	0.97246	0.95539	0.97576	0.99128	0.97359
0.4	0.999	0.99663	0.96707	0.97817	0.98473	1.00101	0.98288
0.5	0.99622	0.99609	0.96155	0.98967	0.99079	1.0056	1.03104
0.6	0.99841	1.00404	0.96054	0.99266	0.99746	1.00512	1.0221
0.7	1.00203	1.00764	0.97017	1.00475	0.99986	1.00557	1.00672
0.8	1.00304	1.00167	0.97376	1.01103	1.00027	1.00966	1.00994
0.9	0.99673	1.00289	0.97386	1.01494	1.0086	1.00775	1.00429
1	1.00478	1.01111	0.97842	1.02037	1.00813	1.01131	0.99721
1.1	1.00346	1.01456	0.98661	1.02096	1.00884	1.02237	1.00575
1.2	1.00604	1.01487	0.99391	1.02187	1.01031	1.01933	0.99335
1.3	1.00578	1.01543	0.99452	1.03056	1.02075	1.02288	1.01059
1.4	1.00192	1.02022	1.0063	1.03585	1.02167	1.02992	1.00624
1.5	1.00554	1.01552	1.00535	1.03641	1.02613	1.02942	1.01108
1.6	1.00646	1.02203	1.01729	1.0405	1.02991	1.03362	1.00522
1.7	1.00025	1.03294	1.01665	1.04472	1.03227	1.03557	1.01201
1.8	1.00237	1.02435	1.02396	1.04959	1.03489	1.03853	1.01214
1.9	1.00313	1.02708	1.02714	1.05616	1.10567	1.04177	1.00941
2	1.00284	1.02153	1.0296	1.05246	1.1007	1.04329	1.01803
2.1	1.00214	1.02007	1.03568	1.06308	1.09158	1.05083	1.01123
2.2	1.00026	1.02394	1.04355	1.05909	1.0897	1.05211	1.01767
2.3	0.99927	1.0132	1.04593	1.06081	1.08848	1.05664	1.01361
2.4	0.99314	1.02015	1.04802	1.0702	1.08989	1.05816	1.01968
2.5	0.9972	1.02128	1.06097	1.06859	1.09548	1.06226	1.02617
2.6	1.0013	1.01973	1.06369	1.0773	1.09834	1.06539	1.05052
2.7	0.9947	1.02016	1.06167	1.08058	1.09874	1.06292	1.0386
2.8	0.99819	1.0289	1.04715	1.08023	1.09855	1.06972	1.03858
2.9	0.99762	1.02372	1.04825	1.08531	1.09596	1.07181	1.03523
3	0.99924	1.02669	1.05884	1.08892	1.10215	1.07064	1.03958
3.1	0.99921	1.03128	1.05366	1.08929	1.09827	1.07139	1.0328
3.2	1.00258	1.02508	1.06178	1.09074	1.10234	1.0809	1.04865
3.3	1.0049	1.02184	1.05916	1.09287	1.10481	1.08218	1.03199
3.4	0.99195	1.03333	1.07086	1.08958	1.11143	1.08494	1.03553
3.5	0.99442	1.02604	1.08415	1.0942	1.10634	1.08629	1.03821
3.6	0.99521	1.03234	1.07293	1.10614	1.1075	1.09172	1.03497
3.7	0.99535	1.02777	1.0685	1.1048	1.10679	1.0974	1.04123
3.8	0.99669	1.02489	1.09367	1.10632	1.10815	1.09866	1.03698
3.9	0.99552	1.03109	1.09577	1.10336	1.11026	1.09601	1.04345
4	1.1059	1.03543	1.09708	1.11315	1.11848	1.10205	1.05016
4.1	1.13702	1.02779	1.10378	1.10893	1.11115	1.10488	1.04909
4.2	1.11366	1.02496	1.09917	1.10836	1.10695	1.10707	1.0426
4.3	1.10089	1.02603	1.11019	1.1092	1.11531	1.10685	1.04663
4.4	1.08115	1.02183	1.12135	1.11061	1.11382	1.10783	1.03393
4.5	1.06863	1.019	1.1279	1.10739	1.11465	1.11368	1.03672
4.6	1.07881	1.01914	1.13512	1.11001	1.11507	1.10659	1.04209
4.7	1.04393	1.02882	1.13639	1.11877	1.11233	1.11553	1.03336
4.8	1.03928	1.03983	1.19139	1.12151	1.11938	1.11788	1.02612
4.9	1.02912	1.03246	1.1909	1.1196	1.11491	1.11701	1.01195
5	1.02954	1.03378	1.18407	1.12614	1.11657	1.11933	1.02101
5.1	1.02515	1.03229	1.17621	1.12149	1.12139	1.12081	1.0244
5.2	1.01987	1.02563	1.18495	1.11757	1.12388	1.1215	1.01021
5.3	1.02486	1.02256	1.18004	1.12336	1.12329	1.12253	1.02068
5.4	1.01026	1.02939	1.17602	1.11969	1.12562	1.12733	1.02776
5.5	1.00732	1.03182	1.17963	1.11733	1.12595	1.12744	1.02581
5.6	1.01726	1.03679	1.16692	1.12268	1.13196	1.12618	1.03068
5.7	1.00599	1.04014	1.16351	1.13042	1.13507	1.12561	1.02677
5.8	1.01541	1.04041	1.1707	1.12605	1.13053	1.13166	1.03527
5.9	1.01458	1.0388	1.17402	1.13374	1.13812	1.14201	1.03794
6	1.01452	1.02913	1.16418	1.13714	1.15214	1.13596	1.03638
6.1	1.01149	1.03245	1.1749	1.13897	1.14088	1.13677	1.04432
6.2	1.00992	1.03854	1.18384	1.13989	1.14957	1.14874	1.04528
6.3	1.00896	1.03673	1.17215	1.14354	1.15338	1.14875	1.04148
6.4	1.00316	1.03996	1.17839	1.15041	1.15333	1.14772	1.04214
6.5	1.00717	1.03383	1.17029	1.15272	1.15641	1.14792	1.05488
6.6	1.00905	1.04193	1.16689	1.15523	1.1642	1.14592	1.05696
6.7	1.00542	1.04757	1.16556	1.15516	1.1616	1.14949	1.04951
6.8	1.00525	1.04816	1.17288	1.16013	1.17272	1.15131	1.04362
6.9	1.00884	1.0319	1.1719	1.16833	1.17969	1.15505	1.03432
7	1.01173	1.0273	1.17611	1.16908	1.17658	1.15581	1.04199
7.1	1.01051	1.03236	1.16984	1.17138	1.1722	1.15988	1.04247
7.2	1.00806	1.03421	1.26525	1.17483	1.19127	1.15898	1.03984
7.3	0.99907	1.03561	1.28424	1.17397	1.18676	1.16305	1.04209
7.4	1.00208	1.03741	1.26133	1.17688	1.19039	1.16381	1.05132
7.5	1.0029	1.02715	1.25504	1.17894	1.18784	1.16075	1.06059
7.6	1.00203	1.03418	1.24398	1.18541	1.19303	1.16683	1.06933
7.7	1.00286	1.10959	1.23692	1.17638	1.18681	1.17623	1.06989
7.8	1.00177	1.08877	1.2339	1.18163	1.20483	1.17099	1.072
7.9	0.99988	1.0767	1.22495	1.1792	1.18991	1.16742	1.06086
8	1.00166	1.0733	1.22964	1.17982	1.20169	1.17535	1.08463
8.1	1.00718	1.06294	1.23078	1.18297	1.21691	1.17723	1.09131
8.2	1.01208	1.05598	1.22812	1.18657	1.22043	1.17709	1.09054
8.3	1.00241	1.05677	1.2266	1.19158	1.21553	1.1767	1.06366
8.4	0.93687	1.05217	1.3004	1.19723	1.22305	1.17923	1.08927
8.5	0.96493	1.05134	1.28555	1.20286	1.22338	1.17836	1.08767
8.6	0.96798	1.08778	1.28306	1.20114	1.21526	1.17873	1.07521
8.7	0.96856	1.08969	1.28041	1.19973	1.22364	1.17558	1.08569
8.8	0.97434	1.07748	1.27092	1.19683	1.24288	1.18244	1.1017
8.9	0.98277	1.10899	1.26109	1.2052	1.24427	1.18484	1.10758
9	0.98475	1.10151	1.24884	1.20366	1.24546	1.18562	1.10061
9.1	0.98509	1.0862	1.24832	1.21014	1.24495	1.19033	1.02833
9.2	0.97967	1.08451	1.24981	1.22	1.23574	1.18481	0.92312
9.3	0.97749	1.07144	1.25157	1.221	1.25414	1.18786	0.88375
9.4	0.97917	1.07269	1.25304	1.22245	1.2601	1.19114	0.88702
9.5	0.99559	1.07137	1.24684	1.22182	1.25643	1.19171	0.89696
9.6	0.99207	1.06014	1.24864	1.21875	1.25369	1.1999	0.9107
9.7	0.994	1.06233	1.24599	1.22064	1.27541	1.19614	0.92475
9.8	0.99231	1.05979	1.23873	1.22157	1.26731	1.19492	0.94414
9.9	0.98643	1.0664	1.23744	1.2246	1.27293	1.20464	0.94851
10	0.98884	1.06202	1.23612	1.22694	1.27495	1.19519	0.96709
10.1	0.99975	1.05779	1.24811	1.23366	1.27833	1.19362	0.9831
10.2	1.03715	1.05627	1.25757	1.23904	1.27555	1.20384	0.99098
10.3	1.03657	1.05754	1.24663	1.23113	1.27822	1.20525	0.99728
10.4	1.02887	1.05972	1.24057	1.23988	1.23569	1.20134	1.0145
10.5	1.01726	1.05549	1.2466	1.24158	1.23815	1.2103	1.04026
10.6	1.01208	1.05446	1.23615	1.23541	1.25258	1.21666	1.01954
10.7	1.01078	1.05189	1.22176	1.23533	1.26117	1.21267	1.04794
10.8	1.00495	1.05478	1.24025	1.2317	1.25295	1.21343	1.05745
10.9	1.00906	1.04811	1.23905	1.23906	1.26422	1.21977	1.0721
11	0.98806	1.04698	1.23808	1.23826	1.2715	1.21147	1.04412
11.1	0.99192	1.05041	1.23747	1.23134	1.27053	1.21749	1.0648
11.2	0.9934	1.04978	1.23572	1.25194	1.27665	1.22321	1.06281
11.3	0.99418	1.05149	1.24125	1.25103	1.26681	1.22506	1.08743
11.4	1.00185	1.0484	1.24674	1.23522	1.26624	1.22801	1.08808
11.5	1.00069	1.05574	1.23657	1.24485	1.27871	1.22747	1.08955
11.6	1.00108	1.04699	1.27978	1.25359	1.28714	1.22291	1.107
11.7	0.99639	1.05768	1.29674	1.25469	1.28765	1.22747	1.09568
11.8	0.98592	1.05224	1.30966	1.25035	1.30188	1.23262	1.12282
11.9	0.99074	1.05047	1.32691	1.25445	1.2995	1.23538	1.11507
12	0.99759	1.05179	1.34022	1.25447	1.31593	1.23549	1.10179
12.1	0.99237	1.04503	1.33097	1.25732	1.30277	1.23354	1.12091
12.2	0.99219	1.04811	1.30781	1.25717	1.29389	1.18556	1.12828
12.3	0.99795	1.05174	1.3239	1.26289	1.28364	1.20502	1.14458
12.4	1.11762	1.05106	1.32922	1.26581	1.31207	1.20934	1.14977
12.5	1.10932	1.04237	1.32304	1.26816	1.31752	1.21197	1.15577
12.6	1.08348	1.04395	1.31539	1.26683	1.31615	1.21854	1.14016
12.7	1.06535	1.05273	1.31885	1.26594	1.32805	1.22034	1.15198
12.8	1.04702	1.048	1.31774	1.26116	1.3275	1.22412	1.15905
12.9	1.05109	1.04551	1.31036	1.27123	1.32791	1.21941	1.16568
13	1.03999	1.0486	1.31431	1.28004	1.33909	1.21913	1.16277
13.1	1.03868	1.04937	1.33154	1.27848	1.3216	1.22334	1.16194
13.2	1.04784	1.04325	1.31477	1.27767	1.33829	1.22676	1.16996
13.3	1.05984	1.05397	1.3272	1.28604	1.33598	1.22671	1.17956
13.4	1.06703	1.05061	1.33197	1.2827	1.33717	1.23078	1.17946
13.5	1.08443	1.05292	1.3228	1.28898	1.33408	1.23006	1.19972
13.6	1.10202	1.06144	1.31359	1.28198	1.33217	1.22658	1.21136
13.7	1.18816	1.06481	1.31891	1.28506	1.33688	1.23541	1.21543
13.8	1.32206	1.0659	1.31976	1.2852	1.34774	1.23993	1.21471
13.9	1.36511	1.06611	1.2964	1.28313	1.34315	1.24548	1.20998
14	1.41609	1.07362	1.29407	1.29309	1.35164	1.23939	1.21429
14.1	1.42091	1.07982	1.3016	1.29478	1.34895	1.23878	1.22039
14.2	1.49723	1.0712	1.3002	1.29061	1.35241	1.23858	1.21383
14.3	1.6935	1.08165	1.30158	1.28807	1.36131	1.24033	1.21844
14.4	1.8986	1.09648	1.31167	1.28129	1.3565	1.24348	1.24523
14.5	2.27288	1.10385	1.30579	1.28383	1.34641	1.24256	1.24215
14.6	2.41674	1.09047	1.33	1.32332	1.37026	1.24819	1.23719
14.7	2.6777	1.11875	1.31848	1.30004	1.37008	1.24985	1.24754
14.8	3.10789	1.12847	1.31716	1.30897	1.36498	1.2537	1.25917
14.9	3.65217	1.15825	1.32441	1.31864	1.39719	1.25083	1.2522
15	4.41973	1.18951	1.32351	1.31969	1.39705	1.25276	1.25377
15.1	5.05527	1.22082	1.33294	1.32627	1.40747	1.25346	1.25989
15.2	5.81814	1.24928	1.34587	1.33382	1.39569	1.25863	1.25998
15.3	8.66633	1.28282	1.36519	1.32785	1.42026	1.26156	1.26254
15.4	9.82514	1.33359	1.39047	1.34278	1.39788	1.26572	1.25651
15.5	10.6299	1.40275	1.35565	1.33985	1.42539	1.26159	1.27336
15.6	11.8534	1.47135	1.39185	1.34757	1.42626	1.26615	1.27342
15.7	12.8339	1.56983	1.43792	1.3446	1.43179	1.26335	1.28973
15.8	14.8916	1.66349	1.44104	1.34058	1.42953	1.27618	1.27769
15.9	15.7734	1.7639	1.45503	1.34844	1.44602	1.27142	1.28703
16	18.3824	1.88602	1.4951	1.34288	1.44491	1.26702	1.29762
16.1	21.2892	2.02581	1.55392	1.33714	1.44869	1.24231	1.28454
16.2	23.7607	2.16559	1.58484	1.34463	1.45269	1.2445	1.30545
16.3	25.3681	2.32084	1.64311	1.33864	1.463	1.24216	1.29996
16.4	27.4948	2.47138	1.71763	1.34286	1.45031	1.25205	1.30359
16.5	34.0444	2.68443	1.80224	1.34752	1.44357	1.25109	1.31117
16.6	37.4524	2.90087	1.77866	1.34876	1.46907	1.25538	1.33029
16.7	44.5437	3.1152	1.86706	1.34425	1.48933	1.26149	1.32207
16.8	48.4738	3.2927	1.92922	1.3505	1.47924	1.26311	1.31601
16.9	52.2856	3.55732	2.01121	1.35466	1.45512	1.26775	1.3251
17	54.4134	3.79015	2.15263	1.34947	1.47514	1.26786	1.3146
17.1	58.2753	4.09574	2.13471	1.34822	1.45995	1.26894	1.33241
17.2	62.3752	4.32449	2.26618	1.34989	1.49253	1.26523	1.33328
17.3	67.5194	4.69218	2.29751	1.34353	1.50333	1.27455	1.3496
17.4	74.8798	5.07895	2.42186	1.36111	1.48981	1.27588	1.37266
17.5	79.5094	5.42419	2.5156	1.36086	1.48777	1.25031	1.3661
17.6	86.4583	5.84511	2.61768	1.35247	1.49996	1.26832	1.3774
17.7	98.6636	6.26709	2.83294	1.35232	1.49689	1.26751	1.36058
17.8	106.386	6.7219	3.01181	1.36191	1.51002	1.27064	1.36436
17.9	106.304	7.37014	3.10404	1.36251	1.4995	1.27231	1.36313
18	111.167	7.96638	3.19192	1.35895	1.51746	1.27945	1.36347
18.1	118.933	8.52162	3.34155	1.36486	1.50533	1.27716	1.35679
18.2	128.06	9.00025	3.3352	1.3562	1.53717	1.28242	1.36706
18.3	131.43	9.52847	3.64204	1.36132	1.54415	1.29021	1.3769
18.4	139.456	10.1908	3.73141	1.38129	1.544	1.28414	1.3849
18.5	141.561	10.8661	4.03326	1.38292	1.53983	1.28653	1.35232
18.6	152.32	11.5346	4.20889	1.36507	1.53062	1.28841	1.34056
18.7	158.133	12.2068	4.37459	1.37035	1.53588	1.29343	1.35666
18.8	158.278	12.9152	4.39894	1.38152	1.54888	1.30423	1.39367
18.9	160.613	13.4922	4.5878	1.38971	1.56867	1.30489	1.39894
19	169.667	14.3123	5.18803	1.38548	1.58212	1.29949	1.38778
19.1	177.822	14.9795	5.52074	1.3893	1.58646	1.30371	1.40625
19.2	201.47	15.9193	5.83139	1.38361	1.57312	1.29624	1.41703
19.3	211.284	16.8026	6.37447	1.36439	1.57413	1.31419	1.41362
19.4	213.411	17.5036	6.84474	1.37237	1.57883	1.31534	1.43225
19.5	228.517	18.2883	7.17278	1.35901	1.58769	1.31954	1.41321
19.6	224.197	19.1361	7.4115	1.38402	1.5806	1.32622	1.42739
19.7	244.301	20.1859	7.56158	1.39371	1.59577	1.31994	1.44086
19.8	229.943	20.4195	8.1666	1.4027	1.60564	1.31674	1.47522
19.9	250.081	21.5427	8.56381	1.43636	1.60007	1.31274	1.47479
20	256.997	22.5227	8.84524	1.42711	1.61289	1.31546	1.51496
20.1	250.114	24.1275	9.08864	1.43482	1.62357	1.32283	1.49805
20.2	266.485	25.3174	9.38897	1.43113	1.62219	1.32176	1.45831
20.3	318.439	27.1047	9.72052	1.42861	1.63503	1.32576	1.49357
20.4	323.912	28.2785	9.99271	1.42862	1.64112	1.3302	1.48302
20.5	380.156	29.4754	10.4225	1.44248	1.63798	1.33016	1.46395
20.6	339.517	31.4558	11.255	1.43867	1.65545	1.33548	1.45903
20.7	368.024	33.7166	11.4665	1.44865	1.65493	1.33068	1.48389
20.8	343.219	35.3506	11.7967	1.44895	1.6546	1.33329	1.47724
20.9	390.159	36.9391	12.5839	1.45711	1.63977	1.33063	1.47348
21	414.085	39.4675	12.9678	1.45259	1.66896	1.33772	1.47507
21.1	459.702	41.7148	13.8951	1.45806	1.67624	1.35509	1.48866
21.2	426.119	44.3523	14.7497	1.46159	1.64736	1.35344	1.46423
21.3	445.727	46.8203	15.0745	1.46862	1.65258	1.35522	1.43944
21.4	437.638	48.2358	15.5015	1.46944	1.63746	1.36307	1.44906
21.5	508.077	50.5863	16.7076	1.43324	1.66313	1.36647	1.42485
21.6	579.136	53.3973	17.4977	1.44018	1.67117	1.36268	1.43834
21.7	577.433	56.3805	18.7985	1.43914	1.67915	1.36006	1.43141
21.8	517.108	60.2681	19.088	1.46641	1.67186	1.35729	1.43633
21.9	570.744	62.8075	19.7781	1.48675	1.69065	1.3683	1.43406
22	662.568	65.8999	20.888	1.50102	1.69365	1.39166	1.45946
22.1	648.995	69.8347	21.5298	1.48396	1.68244	1.39117	1.46091
22.2	701.844	72.2194	21.708	1.48513	1.67858	1.39093	1.48215
22.3	767.458	76.3423	22.0528	1.48866	1.6827	1.40565	1.50079
22.4	867.449	78.6654	22.5042	1.4919	1.67886	1.41582	1.45859
22.5	841.35	82.6754	24.0866	1.50557	1.70617	1.40578	1.48923
22.6	775.903	86.1797	25.2328	1.49631	1.70374	1.40209	1.51712
22.7	809.068	90.4164	24.8678	1.51778	1.70443	1.40356	1.53041
22.8	883.789	94.8786	26.534	1.5016	1.72079	1.4155	1.54905
22.9	837.607	98.8996	27.7968	1.51248	1.71412	1.41681	1.56018
23	906.395	102.415	29.3644	1.51719	1.72793	1.40178	1.56538
23.1	966.587	107.005	29.7114	1.52381	1.73413	1.41868	1.54949
23.2	960.146	109.946	31.6919	1.5238	1.73241	1.43168	1.56177
23.3	958.696	116.148	32.6603	1.54013	1.70748	1.42926	1.57535
23.4	953.069	121.138	33.1772	1.54616	1.74051	1.43692	1.57969
23.5	968.234	126.92	35.0845	1.53792	1.7312	1.44035	1.57911
23.6	892.874	130.503	35.3959	1.53277	1.73068	1.44279	1.59833
23.7	888.62	136.17	36.3195	1.54307	1.76551	1.44309	1.61436
23.8	850.359	139.428	39.2409	1.55101	1.75965	1.43453	1.60035
23.9	824.093	148.487	39.892	1.56042	1.73689	1.43577	1.5778
24	882.038	151.21	41.0613	1.54777	1.78155	1.43373	1.63156
24.1	898.804	156.991	42.8943	1.55366	1.76586	1.42837	1.65757
24.2	873.054	162.963	44.9878	1.58027	1.73844	1.44043	1.65656
24.3	856.979	168.367	47.5482	1.51351	1.78362	1.44178	1.68286
24.4	854.496	172.708	49.3897	1.53806	1.84086	1.44152	1.64803
24.5	867.401	180.531	50.8586	1.55071	1.80741	1.44704	1.69413
24.6	940.94	185.576	52.1637	1.54262	1.78034	1.4476	1.67346
24.7	869.753	193.497	52.4833	1.54394	1.79103	1.45532	1.65598
24.8	978.456	196.429	55.9598	1.53174	1.78913	1.4463	1.6934
24.9	867.867	204.623	58.7508	1.55262	1.79499	1.455	1.69051
25	898.363	206.93	62.2251	1.5707	1.78206	1.44505	1.69817
25.1	882.596	215.288	63.8701	1.55703	1.78913	1.45629	1.71002
25.2	879.107	221.799	67.6233	1.55674	1.80706	1.4635	1.73589
25.3	838.581	225.602	66.6379	1.55998	1.81844	1.46377	1.75005
25.4	884.488	236.622	70.9198	1.58026	1.84086	1.4767	1.76927
25.5	931.69	240.383	72.4972	1.55879	1.82792	1.45881	1.76638
25.6	945.219	250.439	75.5143	1.58805	1.89293	1.4627	1.79195
25.7	912.776	257.045	79.4543	1.60997	1.8781	1.47496	1.79528
25.8	905.145	265.413	83.6562	1.57702	1.88792	1.47575	1.80178
25.9	888.064	270.477	88.1653	1.59997	1.88482	1.47289	1.80048
26	861.904	275.416	92.624	1.59909	1.90655	1.48039	1.76363
26.1	892.227	284.77	96.094	1.63202	1.94465	1.48387	1.81998
26.2	976.086	294.924	99.1849	1.65658	1.9293	1.47809	1.80972
26.3	965.895	303.517	103.383	1.63496	1.91982	1.47298	1.80927
26.4	982.048	309.234	106.666	1.65394	1.91965	1.47509	1.81391
26.5	1019.41	318.349	111.66	1.68864	1.94672	1.48557	1.83601
26.6	1042.33	327.681	117.947	1.68084	1.95758	1.49361	1.84266
26.7	997.739	337.634	120.074	1.67143	1.9481	1.50061	1.86924
26.8	1095.61	347.186	126.993	1.58745	1.96672	1.50138	1.85088
26.9	1086.95	357.141	132.184	1.58334	1.98706	1.50898	1.85306
27	1111.46	367.326	137.079	1.59084	1.97689	1.51025	1.8772
27.1	1180.43	382.048	142.262	1.56805	1.98292	1.50564	1.90495
27.2	1212.94	390.551	147.76	1.62378	1.98327	1.5129	1.88948
27.3	1273.97	399.168	152.019	1.56569	1.9831	1.51199	1.90608
27.4	1374.05	407.85	156.68	1.61408	1.98034	1.51339	1.91056
27.5	1294.34	419.173	162.677	1.62466	1.98258	1.52149	1.90985
27.6	1452.62	430.443	169.686	1.61201	1.9831	1.52874	1.92835
27.7	1263.77	446.14	171.246	1.62436	1.97947	1.53266	1.92155
27.8	1335.92	453.557	175.974	1.62407	2.0012	1.54081	1.96274
27.9	1366.1	467.251	184.393	1.61012	2.00551	1.53949	1.911
28	1444.12	475.311	191.275	1.61953	1.97447	1.54616	1.96434
28.1	1413.7	486.278	197.661	1.61321	2.03896	1.5442	1.96866
28.2	1366.87	495.659	202.044	1.63541	2.01792	1.52731	1.9662
28.3	1377.44	513.08	214.577	1.65909	2.01585	1.53395	1.98773
28.4	1384.22	530.394	218.647	1.67144	2.06137	1.53495	1.99698
28.5	1417.36	541.624	223.405	1.65305	2.07344	1.53632	1.99511
28.6	1374.7	560.408	234.006	1.66303	2.06947	1.5491	1.96649
28.7	1512.1	560.791	246.032	1.67891	2.0562	1.5445	2.02935
28.8	1624.29	573.193	252.326	1.68964	2.10671	1.55935	2.03469
28.9	1511.65	591.499	258.608	1.70287	2.07051	1.57666	2.03065
29	1515.27	606.025	271.887	1.68536	2.08706	1.5705	2.05999
29.1	1575.58	618.563	281.351	1.70035	2.09947	1.58057	2.08265
29.2	1637.69	627.23	292.772	1.73184	2.09689	1.57458	2.10738
29.3	1681.73	642.003	298.849	1.73478	2.09568	1.57554	2.0922
29.4	1669.44	658.378	309.527	1.73345	2.12482	1.5898	2.10275
29.5	1686.81	674.445	322.065	1.71463	2.08016	1.59043	2.09003
29.6	1948.54	703.205	319.029	1.7436	2.11688	1.59846	2.12962
29.7	1961.49	718.502	333.816	1.778	2.1255	1.59994	2.12283
29.8	1948.61	732.857	346.123	1.73947	2.15481	1.6032	2.11475
29.9	1896.79	752.695	343.495	1.76624	2.15826	1.60107	2.13844
30	1926.95	773.043	359.272	1.76079	2.20188	1.59647	2.12138
30.1	1977.09	790.287	365.924	1.77874	2.20947	1.62138	2.15564
30.2	1976.83	793.523	374.79	1.76505	2.21636	1.62025	2.15622
30.3	1978.21	822.162	385.47	1.77476	2.17671	1.60595	2.16633
30.4	1966	847.625	401.879	1.77431	2.23274	1.63052	2.16039
30.5	1950.58	858.564	403.989	1.77385	2.25274	1.62111	2.15375
30.6	1980.55	872.725	411.139	1.80548	2.54809	1.62123	2.19027
30.7	1951.76	896.666	426.278	1.83606	2.53153	1.62512	2.19955
30.8	1992.16	917.447	432.736	1.79016	2.55429	1.61579	2.2072
30.9	1962.88	941.644	445.351	1.81473	2.56429	1.63519	2.23825
31	2004.29	957.564	457.115	1.81679	2.59878	1.67943	2.24117
31.1	2033.15	978.093	473.697	1.82604	2.60395	1.68108	2.23929
31.2	2019.92	997.887	476.298	1.83133	2.40808	1.69224	2.2348
31.3	2054.21	1018.55	488.368	1.8515	2.42291	1.70248	2.24593
31.4	2148.08	1047.65	503.577	1.85119	2.44791	1.71007	2.27165
31.5	2059.76	1061.68	519.697	1.84752	2.41378	1.72188	2.28783
31.6	2169.05	1080.61	530.851	1.84174	2.42653	1.71643	2.28565
31.7	2198.33	1103.91	538.42	1.87587	2.45722	1.67998	2.30516
31.8	2220.31	1128.65	556.844	1.876	2.4786	1.67009	2.27064
31.9	2302	1138.66	569.206	1.88204	2.48188	1.69598	2.30501
32	2242.53	1163.19	567.59	1.88218	2.48998	1.69235	2.35993
32.1	2347.77	1183.86	581.873	1.84879	2.47895	1.71012	2.35661
32.2	2251.55	1207.21	594.49	1.88967	2.47498	1.71881	2.38276
32.3	2225.48	1234.93	605.738	1.92291	2.48481	1.73095	2.4134
32.4	2243.07	1252.51	621.287	1.93855	2.47929	1.72308	2.40011
32.5	2282.57	1281.76	636.867	1.93135	2.41326	1.72137	2.44229
32.6	2365.13	1310.02	645.762	1.96809	2.4755	1.71194	2.44446
32.7	2392.11	1328.32	652.029	1.93913	2.4236	1.74935	2.45442
32.8	2426.29	1348.86	686.83	1.93488	2.47015	1.75624	2.46064
32.9	2439.34	1377.59	694.533	1.89779	2.49188	1.76658	2.46801
33	2454.68	1395.52	697.171	1.84661	2.47205	1.76189	2.51078
33.1	2478.59	1398.53	733.542	1.87691	2.50308	1.74727	2.4962
33.2	2561.11	1427.91	747.77	1.87411	2.50981	1.74042	2.54603
33.3	2510.96	1433.44	762.747	1.88955	2.53084	1.7386	2.54445
33.4	2553.55	1478.9	767.798	1.83558	2.49636	1.75993	2.57364
33.5	2509.61	1511.06	790.214	1.86513	2.51015	1.75929	2.58333
33.6	2532.91	1531.6	819.347	1.88485	2.53067	1.77142	2.59146
33.7	2522.3	1556.44	845.855	1.9028	2.52343	1.7868	2.62172
33.8	2653.59	1587.97	851.115	1.89187	2.54118	1.78122	2.62694
33.9	2692.68	1606.57	874.183	1.91466	2.57377	1.79257	2.64485
34	2638.13	1639.86	890.437	1.90642	2.62756	1.80077	2.6629
34.1	2828.29	1657.94	898.052	1.97996	2.6279	1.83223	2.65582
34.2	2835.87	1660.35	901.718	1.96202	2.66618	1.83485	2.67403
34.3	2755.51	1694.04	898.824	1.94379	2.85446	1.82548	2.68197
34.4	2794.81	1690.64	938.625	1.95685	2.69428	1.84648	2.70408
34.5	2758.03	1713.55	939.848	1.98478	2.70946	1.84621	2.72691
34.6	2749.53	1751.43	956.864	1.96698	2.65394	1.86024	2.75581
34.7	2753.51	1746.39	980.503	1.95903	2.88308	1.86895	2.72836
34.8	2838.7	1788.13	997.512	2.00083	2.82394	1.86653	2.73139
34.9	2748.9	1802.99	1017.95	2.02893	2.93807	1.87986	2.80984
35	2773.81	1812.23	1019.38	1.98624	2.93307	1.90152	2.81188
35.1	2791.79	1862.03	1039.8	1.97648	2.95687	1.86355	2.78571
35.2	2850.24	1867.37	1064.13	1.98414	2.97859	1.8654	2.80682
35.3	2892.39	1913.99	1062.53	2.03179	2.94514	1.88929	2.8532
35.4	3024.78	1932.11	1073.42	1.99934	2.99721	1.89539	2.83657
35.5	2954.14	1966.21	1107.93	2.01711	2.98876	1.89464	2.90362
35.6	2983.47	1963.52	1127.36	2.00947	3.01962	1.90834	2.88643
35.7	3185.39	2007.88	1160.37	2.02823	3.06859	1.9174	2.98353
35.8	3279.54	2032.72	1163.57	2.04086	2.80479	1.90369	3.01531
35.9	3433.75	2042.28	1188.67	2.04865	2.84134	1.90129	3.00564
36	3230.69	2050.15	1218.55	2.06188	2.87151	1.90627	3.00982
36.1	3324.75	2128.21	1246.23	2.02669	2.85134	1.91312	3.03338
36.2	3355.46	2119.03	1270.89	2.0602	2.88445	1.91664	3.06717
36.3	3506.66	2150.38	1293.5	2.08211	2.89772	1.92645	3.01383
36.4	3562.79	2205.63	1322.67	2.08842	2.91583	1.94366	3.101
36.5	3510.48	2217.31	1312.16	2.05509	2.92375	1.94514	3.07257
36.6	3762.85	2246.27	1359.73	2.08064	2.90341	1.95384	3.10535
36.7	3660.49	2254.16	1411.7	2.0343	2.95461	1.95623	3.14983
36.8	3586.39	2265.04	1437.38	2.09226	2.95754	1.96474	3.12318
36.9	3630.2	2306.57	1427.27	2.09834	2.92185	1.9903	3.14654
37	3773.53	2328.11	1487.77	2.05758	2.93082	1.98826	3.13824
37.1	3728.9	2343.15	1483.03	2.16308	2.95358	1.98066	3.18363
37.2	3797.43	2361.38	1508.23	2.18381	2.9734	1.98602	3.15631
37.3	3764.29	2402.38	1527.29	2.14271	3.01306	2.00157	3.2579
37.4	3861.44	2418.03	1580.54	2.19729	3.01616	1.99137	3.25775
37.5	3591	2477.17	1575.48	2.19179	2.99081	2.00098	3.36671
37.6	3720.15	2549.82	1638.34	2.29365	3.00685	2.01856	3.38784
37.7	3725.7	2533.16	1637.13	2.3226	2.99978	2.02041	3.37493
37.8	3852.16	2568.69	1700.89	2.33433	3.01823	2.0206	3.42754
37.9	3683.81	2591.89	1711.29	2.1962	3.02064	2.03891	3.46861
38	3924.55	2606.66	1704.88	2.27351	2.83943	2.05409	3.48154
38.1	3972.53	2612.06	1756.32	2.18301	2.87081	2.07482	3.52597
38.2	6118.67	2672.04	1800.56	2.26243	2.87339	2.06315	3.5435
38.3	5525.73	2662.22	1810.06	2.31172	2.86529	2.08924	3.5653
38.4	5801.47	2706.4	1816.11	2.30213	2.90339	2.08628	3.58916
38.5	5536.23	2709.38	1881.82	2.36678	2.89305	2.08126	3.58816
38.6	5360.97	2735.12	1915.34	2.35771	2.84701	2.09126	3.6774
38.7	5370.73	2809.91	1927.53	2.37069	2.8877	2.09939	3.6342
38.8	5531.62	2779.82	1969.52	2.38883	2.91735	2.10199	3.63271
38.9	5396.17	2780.51	1985.01	2.43915	2.93546	2.13049	3.70247
39	5312.74	2827.63	2018.9	2.47925	2.93649	2.09974	3.72359
39.1	5170.86	2865.1	2081.96	2.53074	2.94269	2.11491	3.75493
39.2	4991.46	2874.67	2136.39	2.64375	2.94666	2.14158	3.79002
39.3	5335.8	2957.67	2127.35	2.63396	2.92269	2.11859	3.80476
39.4	5374.54	2948.82	2156.26	2.67776	2.94735	2.15526	3.87214
39.5	5318.82	2931.1	2165.48	2.71258	2.92907	2.15912	3.85274
39.6	5180.56	2957.8	2244.51	2.70644	2.91251	2.16967	3.8708
39.7	5318.51	3027.59	2221.21	2.788	2.94148	2.16596	3.92249
39.8	5338.17	3065.64	2247.44	2.78106	2.99734	2.19092	3.97034
39.9	5751.6	3053.98	2326.85	2.77864	2.98285	2.1802	3.94868
40	5251.74	3081.06	2333.06	2.8273	2.93717	2.18499	4.01659
40.1	5385.54	3081.89	2345.63	3.04796	2.89544	2.19368	4.01138
40.2	5509.22	3054.51	2351.52	2.99589	3.01199	2.21053	4.06281
40.3	5416.07	3109.11	2415.22	2.95969	3.14406	2.20329	4.08347
40.4	5452.09	3156.55	2367.37	3.00471	3.00337	2.23032	4.05889
40.5	5600.71	3284.89	2436.73	2.96164	3.01802	2.2418	4.13245
40.6	5963.1	3234.62	2488.94	2.99581	3.0175	2.23788	4.13404
40.7	5965.31	3231.12	2532.99	2.9893	3.05819	2.25972	4.16395
40.8	5774.63	3341.6	2615.05	2.93291	3.06302	2.27582	4.1352
40.9	5856.76	3364.29	2660.55	3.01526	3.08095	2.25655	4.10238
41	5921.42	3341.82	2641.24	2.98592	3.1106	2.31135	4.13025
41.1	5945.34	3429.55	2589.42	2.8799	2.99249	2.3191	4.11738
41.2	6260.39	3529.39	2589.87	2.9433	2.97819	2.28559	4.07836
41.3	6418.67	3587.95	2706.12	2.93932	3.01818	2.29351	4.09049
41.4	6421.49	3586.18	2755.01	2.97453	3.16457	2.32737	4.1672
41.5	6267.58	3550.51	2760.03	2.98787	3.08818	2.33051	4.15839
41.6	6427.94	3588.78	2770.44	3.0619	3.06267	2.3333	4.1974
41.7	6555.81	3654.38	2845.84	3.04441	3.09594	2.3414	4.16589
41.8	6906.92	3686.4	2905.4	3.12321	3.12766	2.37934	4.1757
41.9	6659.92	3793.49	2971.03	3.02076	3.09524	2.39192	4.17946
42	6553.84	3742.7	3012.92	3.13592	3.15059	2.39043	4.26153
42.1	6408.38	3731.47	2965.02	3.22394	3.16369	2.39726	4.30646
42.2	6638.98	3747.09	3017.58	3.2808	3.16782	2.37372	4.37235
42.3	6839.9	3849.44	3015.45	3.27323	3.14472	2.34925	4.40847
42.4	6759.96	3900.42	3129.73	3.17347	3.26351	2.38905	4.40342
42.5	7029.8	3897.92	3151.18	2.91188	3.35472	2.40959	4.46786
42.6	6559.95	3909.08	3108.88	3.26794	3.62385	2.4507	4.51453
42.7	6818.97	4044.4	3102.64	3.27008	3.43368	2.48845	4.55773
42.8	6774.34	4014.12	3208.1	3.29411	3.40919	2.4692	4.63862
42.9	6661.4	4187.82	3240.28	2.96437	3.40798	2.48603	4.67677
43	7278.67	4129.1	3166.72	3.00824	3.58074	2.53601	4.70669
43.1	7186.8	4356.57	3262.76	3.20424	3.58298	2.53656	4.79484
43.2	7269.72	4352.45	3286.29	3.43792	3.60297	2.51986	4.80637
43.3	7292.24	4313.19	3373.52	3.34356	3.63657	2.52984	4.86866
43.4	7078.58	4395.47	3409.24	3.31983	3.6252	2.5574	4.8786
43.5	7253.3	4653.49	3446.23	3.2973	3.61106	2.48183	4.91356
43.6	7346.84	4487.53	3343.2	3.39192	3.62158	2.4931	4.94055
43.7	7983.51	4413.81	3399.71	3.36172	3.60227	2.53513	5.03692
43.8	8432.72	4456.71	3491.82	3.33307	3.55139	2.57027	5.06423
43.9	8131.52	4567.17	3491.04	3.35851	3.64881	2.55467	5.06046
44	8097.17	4647.05	3461.78	3.16449	3.52915	2.57765	5.09251
44.1	8162.97	4823.27	3582.11	3.18155	3.56587	2.608	5.09526
44.2	7996.37	4728.84	3649.82	3.12695	3.5469	2.59852	5.05939
44.3	8135.63	4503.82	3708.52	3.11066	3.46656	2.67422	5.02598
44.4	8365.26	4494.62	3653.42	3.11705	3.62691	2.70162	5.12293
44.5	8455.64	4732.73	3652.3	3.003	3.47932	2.7003	5.11989
44.6	8598.14	4811.84	3680.82	3.05949	3.48208	2.72637	5.18763
44.7	8500.05	4710.85	3633.28	3.10456	3.44792	2.7597	5.15121
44.8	8391.42	4872.04	3787.01	3.13194	3.48673	2.718	5.21012
44.9	7871.24	4901.99	3701.84	3.10751	3.49568	2.80279	5.19811
45	8242.28	4828.4	3701.78	3.10221	3.49258	2.77943	5.28481
45.1	8424.82	4901.61	3747.23	3.14772	3.53343	2.79144	5.23999
45.2	8312.88	4927.17	3832.62	3.12456	3.55083	2.82878	5.27134
45.3	8239.96	4778.8	3798.92	3.16346	3.55515	2.78544	5.33982
45.4	8586.09	4996.63	3847.82	3.18179	3.54033	2.80559	5.42735
45.5	8459.52	5046.21	3935.54	3.16338	3.63893	2.87313	5.47504
45.6	8257.43	5149.06	3802.42	3.11749	3.68497	2.85701	5.54092
45.7	8421.77	5275.33	3615.18	3.18097	3.51671	2.85333	5.61328
45.8	8098.31	5158.91	3828.38	3.38287	3.5822	2.90343	5.66714
45.9	8290.42	5637.93	3934.39	3.38286	3.5622	2.88176	5.6342
46	8528.03	5673.58	3999.99	3.41574	3.36272	2.82657	5.61422
46.1	8400.7	5794.86	3957.5	3.431	3.39547	2.92231	5.63009
46.2	8415.51	5739.25	4015.49	3.46742	3.38978	2.89176	5.63458
46.3	8279.82	5726.68	3884.95	3.45038	3.38822	2.92954	5.64395
46.4	8369.27	5749.26	3904.36	3.29436	3.44615	2.93102	5.60054
46.5	8286.49	5880.02	3853.85	3.28015	3.43235	2.9525	5.70487
46.6	8576.51	5772.52	3846.28	3.43173	3.45321	2.97898	5.76598
46.7	8391.86	5443.32	3892.67	3.44809	3.48786	3.01639	5.74732
46.8	8343.81	5805.26	4109.45	3.44955	3.47631	2.97509	5.72246
46.9	8643.16	5934.97	4123.52	3.49426	3.4644	3.07528	5.68558
47	8839.13	5828.71	4273.33	3.49867	3.68975	3.06269	5.77628
47.1	8893.13	6153.56	3997.74	3.4603	3.58301	3.04731	5.73047
47.2	8763.95	6050.6	4104.99	3.51385	3.66077	3.07157	5.71785
47.3	9017.42	5845.58	3970.37	3.55318	3.65559	3.09861	5.72993
47.4	8816.28	5852.44	4013.75	3.8352	3.62681	3.09843	5.76171
47.5	9119.46	5849.65	3903.98	3.24002	3.63077	3.10991	5.85016
47.6	8830.28	6162.99	3883.03	3.82639	3.85249	3.11528	5.93624
47.7	8598.87	6471.84	4024.16	3.7072	3.84368	3.12787	5.89287
47.8	8588.55	6797.25	3944.33	3.74598	3.8704	3.15991	5.90835
47.9	8793.48	6513.92	4072.54	3.79185	3.83004	3.17991	5.94153
48	8914.64	6632	3891.59	3.82106	3.68917	3.19898	5.93569
48.1	8556.31	6440.75	3917.38	4.0182	3.67606	3.16528	5.98143
48.2	8523.22	6444.62	4168.14	3.90944	3.6709	3.23435	5.93475
48.3	8680.94	6617.32	4203.28	3.91589	3.65828	3.26583	5.98382
48.4	8571.77	6466.01	4510.06	3.92445	3.64209	3.28454	5.98961
48.5	8496.01	6792.74	4342.32	3.86607	3.60258	3.24509	6.05283
48.6	8886.45	6791.86	4182.35	3.89028	3.68636	3.30213	6.06132
48.7	9157.5	6830.09	4118.53	3.71608	3.72569	3.32139	6.16904
48.8	8837.15	6403.9	4477.08	3.97638	3.72172	3.31102	6.10788
48.9	8747.26	6638.04	4581.09	3.88193	3.69516	3.31898	6.15354
49	8766.26	6147.81	4583.86	3.83902	3.76723	3.34991	6.23317
49.1	8847.66	6615.06	4473.35	3.83838	3.80206	3.30713	6.18065
49.2	9165.54	6756.01	4485.65	3.94486	3.73859	3.4112	6.21858
49.3	9057.1	6879.82	4684	4.07348	3.82256	3.41824	6.30672
49.4	8954.53	6927.41	4782.78	4.05003	3.84654	3.35954	6.31978
49.5	9282.77	7501.92	4370.15	4.25327	3.93238	3.45361	6.40356
49.6	9002.01	7052.55	4518.34	4.35749	3.7822	3.44861	6.361
49.7	9223.72	6840.19	4634.54	4.43487	3.87321	3.50417	6.30386
49.8	8864.89	6904.71	4675.78	4.85801	4.09716	3.53991	6.25694
49.9	9107.7	7351.21	4351.13	5.08847	3.91406	3.59676	6.19572
50	8765.8	7268.9	4358.24	4.84839	3.87355	3.58972	6.2358

## Sheet: Suppl. Fig. S4
Reverse bias(V)	Dark current(A)
	4 μm MH-Al NTs	8 μm MH-Al NTs	10 μm MH-Al NTs	4 μm MH	8 μm MH	10 μm MH	Al NTs
0	2.17618e-15	4.08187e-14	9.75601e-15	2.963e-14	2.9891e-14	-2.2337e-15	2.7863e-14
0.1	2.1541e-13	1.55979e-13	1.80526e-13	1.0425e-13	6.0229e-14	9.7778e-14	2.2445e-14
0.2	2.99795e-13	2.24163e-13	2.36943e-13	9.995e-14	6.6932e-14	9.4152e-14	2.7158e-14
0.3	3.19293e-13	2.28661e-13	2.20708e-13	8.5426e-14	5.6484e-14	7.3013e-14	2.3123e-14
0.4	2.83212e-13	1.96141e-13	1.84297e-13	7.8257e-14	4.9902e-14	5.5283e-14	1.8805e-14
0.5	2.36687e-13	1.61218e-13	1.58977e-13	7.1662e-14	4.8402e-14	4.764e-14	1.7879e-14
0.6	2.04019e-13	1.37724e-13	1.36422e-13	6.2736e-14	4.7746e-14	3.8888e-14	1.8423e-14
0.7	1.79805e-13	1.23606e-13	1.2663e-13	6.1335e-14	4.4532e-14	3.8617e-14	1.8328e-14
0.8	1.66782e-13	1.14064e-13	1.20713e-13	6.5842e-14	4.4616e-14	3.716e-14	1.9454e-14
0.9	1.51488e-13	1.05374e-13	1.04892e-13	5.6847e-14	3.4947e-14	3.4204e-14	1.8072e-14
1	1.40191e-13	9.80207e-14	9.85578e-14	5.6681e-14	3.1892e-14	3.3441e-14	2.1771e-14
1.1	1.2654e-13	9.15195e-14	9.38975e-14	5.312e-14	4.1049e-14	2.6484e-14	1.8885e-14
1.2	1.25263e-13	8.43347e-14	8.69604e-14	5.281e-14	3.5938e-14	2.8198e-14	1.7244e-14
1.3	1.12811e-13	7.88658e-14	8.65317e-14	4.9249e-14	3.2926e-14	2.4446e-14	1.824e-14
1.4	1.08656e-13	7.76597e-14	7.9827e-14	4.9111e-14	3.3673e-14	2.383e-14	1.99e-14
1.5	1.03435e-13	7.2134e-14	7.44041e-14	4.8492e-14	3.3589e-14	2.4143e-14	1.9501e-14
1.6	9.72582e-14	6.49221e-14	7.43636e-14	4.6134e-14	3.6547e-14	2.8381e-14	2.1927e-14
1.7	9.64321e-14	6.93394e-14	6.84626e-14	4.4741e-14	2.9911e-14	2.1059e-14	2.1566e-14
1.8	9.2059e-14	6.04322e-14	6.85905e-14	4.7803e-14	3.2261e-14	2.6757e-14	2.1995e-14
1.9	8.58877e-14	6.09123e-14	6.30725e-14	4.2205e-14	3.4632e-14	2.3958e-14	2.3557e-14
2	8.10113e-14	5.99467e-14	6.03475e-14	3.8802e-14	2.9264e-14	2.2903e-14	2.4112e-14
2.1	8.30978e-14	5.60505e-14	6.23549e-14	4.51e-14	2.892e-14	2.216e-14	2.5266e-14
2.2	7.89726e-14	5.50454e-14	5.99887e-14	4.6284e-14	2.8977e-14	2.3702e-14	2.3148e-14
2.3	7.45559e-14	5.20837e-14	6.22782e-14	4.1524e-14	2.6497e-14	2.3204e-14	2.3655e-14
2.4	7.356e-14	5.15732e-14	5.88522e-14	4.0838e-14	2.9669e-14	2.1074e-14	2.4057e-14
2.5	7.0447e-14	4.80774e-14	5.33552e-14	3.6e-14	2.4609e-14	1.6285e-14	2.579e-14
2.6	6.94431e-14	4.45651e-14	5.2077e-14	3.9779e-14	2.6813e-14	1.8839e-14	2.6425e-14
2.7	6.6935e-14	5.02021e-14	5.40049e-14	3.5531e-14	2.4584e-14	2.6448e-14	2.7281e-14
2.8	6.19824e-14	4.63046e-14	5.36933e-14	3.7548e-14	3.1829e-14	2.5314e-14	2.7455e-14
2.9	6.34562e-14	4.73999e-14	5.23383e-14	3.5673e-14	2.7265e-14	2.1253e-14	2.7595e-14
3	6.1251e-14	4.35928e-14	4.96257e-14	4.0228e-14	1.9109e-14	1.959e-14	3.2451e-14
3.1	6.36021e-14	4.15856e-14	4.1987e-14	3.9349e-14	2.6263e-14	1.7608e-14	2.8608e-14
3.2	6.10626e-14	4.61741e-14	4.30623e-14	3.3903e-14	2.5504e-14	1.9958e-14	2.9488e-14
3.3	5.88212e-14	4.37788e-14	4.51551e-14	3.5826e-14	2.1485e-14	1.9539e-14	2.8657e-14
3.4	5.88076e-14	4.50736e-14	4.20726e-14	3.1459e-14	2.6105e-14	1.6427e-14	3.0739e-14
3.5	5.41603e-14	4.14697e-14	4.27079e-14	3.4557e-14	2.5748e-14	2.1686e-14	3.0419e-14
3.6	5.38549e-14	4.50795e-14	4.0218e-14	3.8923e-14	2.5012e-14	1.7467e-14	2.9312e-14
3.7	5.36321e-14	4.01458e-14	4.60319e-14	3.4914e-14	2.6284e-14	1.7642e-14	3.3161e-14
3.8	5.30354e-14	4.07053e-14	4.15972e-14	4.181e-14	2.9057e-14	2.5295e-14	3.4885e-14
3.9	5.32911e-14	3.85846e-14	4.37426e-14	3.4528e-14	1.9574e-14	1.9901e-14	3.5871e-14
4	4.76977e-14	3.93458e-14	4.20173e-14	2.9949e-14	2.7155e-14	1.9178e-14	3.3817e-14
4.1	4.55057e-14	4.02609e-14	4.08389e-14	2.6861e-14	2.1292e-14	2.2308e-14	3.3856e-14
4.2	5.24404e-14	4.20091e-14	3.86554e-14	2.5256e-14	2.8928e-14	2.4017e-14	3.4103e-14
4.3	4.03846e-14	3.875e-14	3.99132e-14	3.0202e-14	2.4212e-14	2.7601e-14	3.5282e-14
4.4	4.37891e-14	3.84471e-14	3.45302e-14	2.9264e-14	2.2939e-14	2.2367e-14	3.5969e-14
4.5	4.32287e-14	4.25574e-14	3.57106e-14	3.6747e-14	2.1836e-14	2.5212e-14	3.7566e-14
4.6	4.84538e-14	3.72179e-14	3.64419e-14	3.2851e-14	2.7146e-14	2.4776e-14	3.7076e-14
4.7	4.54519e-14	3.58502e-14	3.58587e-14	3.3655e-14	2.5276e-14	2.5827e-14	3.7651e-14
4.8	4.35003e-14	3.6841e-14	3.26255e-14	3.3151e-14	2.5406e-14	2.1147e-14	3.9223e-14
4.9	4.32208e-14	3.63624e-14	3.27367e-14	3.1158e-14	2.5796e-14	2.6259e-14	4.0548e-14
5	4.49627e-14	4.35509e-14	3.94844e-14	2.5705e-14	2.2299e-14	2.2974e-14	4.3665e-14
5.1	4.17692e-14	3.66933e-14	3.62273e-14	2.752e-14	2.4244e-14	2.1654e-14	4.3411e-14
5.2	4.0083e-14	3.52713e-14	2.97887e-14	3.2146e-14	2.0405e-14	2.631e-14	4.1966e-14
5.3	4.22789e-14	3.90613e-14	2.98453e-14	2.4034e-14	2.3312e-14	2.6144e-14	4.211e-14
5.4	3.94715e-14	3.53753e-14	3.07607e-14	2.6231e-14	2.3386e-14	2.6035e-14	4.6919e-14
5.5	3.81577e-14	3.35987e-14	3.18227e-14	2.6771e-14	1.8495e-14	2.5176e-14	4.4123e-14
5.6	4.14636e-14	3.94303e-14	3.56075e-14	2.7532e-14	2.0677e-14	3.1497e-14	4.324e-14
5.7	4.06553e-14	3.64213e-14	2.81763e-14	2.8603e-14	2.4959e-14	2.4722e-14	4.4458e-14
5.8	4.12785e-14	3.73327e-14	3.51899e-14	2.6678e-14	1.8941e-14	2.9556e-14	4.7127e-14
5.9	3.83739e-14	3.48219e-14	3.39902e-14	2.3934e-14	2.2874e-14	2.5532e-14	4.4947e-14
6	4.09012e-14	3.56345e-14	3.48118e-14	2.6741e-14	2.558e-14	2.8746e-14	4.5419e-14
6.1	3.97424e-14	3.24807e-14	3.00882e-14	2.3357e-14	2.0918e-14	2.6427e-14	4.5735e-14
6.2	3.6274e-14	3.25797e-14	3.4782e-14	2.9014e-14	2.5697e-14	2.7693e-14	5.0014e-14
6.3	3.73973e-14	3.12411e-14	3.11167e-14	2.4542e-14	2.7736e-14	2.798e-14	5.0732e-14
6.4	3.95208e-14	3.5564e-14	3.62622e-14	2.3772e-14	2.1289e-14	2.8709e-14	4.4631e-14
6.5	3.53132e-14	3.58181e-14	3.35662e-14	2.7886e-14	2.6669e-14	3.1813e-14	5.2448e-14
6.6	3.83618e-14	3.54806e-14	3.45713e-14	2.6315e-14	2.7649e-14	3.0552e-14	5.1048e-14
6.7	3.18866e-14	3.35091e-14	3.06008e-14	2.9207e-14	2.3462e-14	3.4367e-14	3.7343e-14
6.8	3.37249e-14	3.02755e-14	3.15936e-14	2.9522e-14	2.4664e-14	3.1373e-14	3.864e-14
6.9	3.80721e-14	3.40409e-14	3.51975e-14	2.3776e-14	2.3312e-14	3.2345e-14	4.1803e-14
7	3.67933e-14	3.35477e-14	3.54782e-14	2.2585e-14	2.867e-14	3.204e-14	5.8795e-14
7.1	3.6426e-14	3.20012e-14	3.79601e-14	2.5937e-14	2.4002e-14	2.4322e-14	5.3034e-14
7.2	4.14963e-14	3.53966e-14	3.57209e-14	2.3277e-14	2.0719e-14	3.2979e-14	4.9796e-14
7.3	3.13892e-14	3.6593e-14	3.15494e-14	2.3476e-14	2.3968e-14	3.1616e-14	6.0266e-14
7.4	3.88628e-14	3.61276e-14	3.89011e-14	2.4593e-14	2.5305e-14	3.6214e-14	5.6881e-14
7.5	3.70437e-14	3.83077e-14	4.03915e-14	2.5724e-14	2.73e-14	3.5671e-14	5.7105e-14
7.6	3.8081e-14	3.91344e-14	4.19546e-14	3.5163e-14	2.2151e-14	3.5271e-14	5.1463e-14
7.7	3.55791e-14	3.41617e-14	4.4803e-14	2.6832e-14	2.6842e-14	3.4832e-14	6.1543e-14
7.8	3.61193e-14	4.22302e-14	4.21065e-14	2.6991e-14	2.6621e-14	3.3012e-14	6.6113e-14
7.9	3.58816e-14	4.35283e-14	5.25388e-14	2.657e-14	2.4036e-14	3.6638e-14	6.6387e-14
8	3.56514e-14	4.52211e-14	4.72022e-14	2.704e-14	3.2189e-14	3.2501e-14	5.8059e-14
8.1	3.13535e-14	4.3698e-14	4.81455e-14	1.9753e-14	2.9106e-14	3.8952e-14	6.3551e-14
8.2	3.71783e-14	3.96075e-14	5.42888e-14	2.5302e-14	2.7168e-14	3.68e-14	6.2144e-14
8.3	3.25268e-14	4.90138e-14	5.42462e-14	2.7235e-14	2.6274e-14	3.7018e-14	6.5964e-14
8.4	3.42271e-14	4.55588e-14	6.32336e-14	1.9701e-14	2.8205e-14	3.681e-14	6.8938e-14
8.5	3.6028e-14	5.17391e-14	6.28983e-14	2.3841e-14	3.5613e-14	3.4823e-14	6.4054e-14
8.6	3.78392e-14	5.31416e-14	7.31801e-14	2.8372e-14	2.6524e-14	3.8069e-14	6.9852e-14
8.7	3.11855e-14	5.83075e-14	7.4898e-14	2.7273e-14	3.1082e-14	4.2081e-14	7.2224e-14
8.8	3.17014e-14	6.18785e-14	8.33963e-14	2.4821e-14	3.0568e-14	3.6965e-14	7.2183e-14
8.9	3.70349e-14	6.79495e-14	9.47153e-14	2.6964e-14	2.9009e-14	4.388e-14	7.3045e-14
9	3.90565e-14	7.11411e-14	1.00069e-13	3.0509e-14	2.7635e-14	4.4206e-14	6.8033e-14
9.1	3.47022e-14	7.4763e-14	1.11258e-13	2.6458e-14	3.0818e-14	4.4269e-14	6.3996e-14
9.2	3.6011e-14	8.44349e-14	1.24248e-13	2.5697e-14	3.1901e-14	4.6489e-14	7.1588e-14
9.3	3.7758e-14	8.87969e-14	1.41417e-13	2.2983e-14	3.2059e-14	4.1328e-14	7.291e-14
9.4	3.76322e-14	9.61061e-14	1.52678e-13	2.4246e-14	3.257e-14	4.2946e-14	7.9291e-14
9.5	4.32847e-14	1.11891e-13	1.67332e-13	2.6456e-14	3.132e-14	4.0908e-14	7.4546e-14
9.6	4.22005e-14	1.2448e-13	1.87585e-13	2.2732e-14	3.2929e-14	4.6228e-14	7.6354e-14
9.7	4.38333e-14	1.3149e-13	2.06326e-13	2.4058e-14	3.1489e-14	4.6688e-14	7.3503e-14
9.8	4.07248e-14	1.39122e-13	2.27798e-13	2.3904e-14	3.7706e-14	4.9502e-14	7.7742e-14
9.9	4.19806e-14	1.57106e-13	2.5716e-13	2.7691e-14	3.2873e-14	5.2109e-14	7.7288e-14
10	4.99189e-14	1.78412e-13	2.85874e-13	2.478e-14	3.5327e-14	5.1587e-14	7.6524e-14
10.1	4.63075e-14	1.85523e-13	3.23042e-13	2.892e-14	3.4234e-14	5.0664e-14	8.2677e-14
10.2	4.66563e-14	2.16678e-13	3.49572e-13	1.9686e-14	3.283e-14	4.8184e-14	7.6926e-14
10.3	4.6739e-14	2.34536e-13	3.92571e-13	2.2964e-14	3.8427e-14	5.1509e-14	8.1861e-14
10.4	5.01578e-14	2.55328e-13	4.30344e-13	2.6383e-14	3.963e-14	5.062e-14	8.4392e-14
10.5	5.51675e-14	2.79996e-13	4.88819e-13	2.8127e-14	3.9625e-14	5.5812e-14	9.3067e-14
10.6	5.76287e-14	3.08899e-13	5.3496e-13	2.5414e-14	4.1262e-14	5.7669e-14	8.7073e-14
10.7	5.95391e-14	3.47672e-13	6.08584e-13	2.2977e-14	3.283e-14	5.5876e-14	8.6211e-14
10.8	6.62946e-14	3.74621e-13	6.73105e-13	2.4441e-14	3.6464e-14	5.6523e-14	8.9469e-14
10.9	7.1113e-14	4.26882e-13	7.44958e-13	2.384e-14	4.2088e-14	5.7359e-14	8.8508e-14
11	7.88033e-14	4.67844e-13	8.52923e-13	2.9239e-14	4.3342e-14	6.0704e-14	9.2299e-14
11.1	8.77169e-14	5.20836e-13	9.46118e-13	3.6672e-14	4.412e-14	5.8873e-14	9.2662e-14
11.2	9.43488e-14	5.79918e-13	1.06505e-12	2.3667e-14	4.9323e-14	5.1931e-14	9.104e-14
11.3	1.05077e-13	6.27555e-13	1.20036e-12	2.5771e-14	4.9912e-14	6.1941e-14	9.6436e-14
11.4	1.16267e-13	7.07152e-13	1.35145e-12	2.8765e-14	4.4843e-14	6.0008e-14	9.3081e-14
11.5	1.28407e-13	8.02498e-13	1.5054e-12	2.7686e-14	4.4603e-14	6.7285e-14	9.6598e-14
11.6	1.42038e-13	9.08462e-13	1.68115e-12	2.7158e-14	4.606e-14	6.416e-14	9.7753e-14
11.7	1.66309e-13	1.01706e-12	1.87713e-12	2.4298e-14	4.5222e-14	6.4822e-14	9.9477e-14
11.8	1.91887e-13	1.14783e-12	2.09131e-12	2.7398e-14	4.8475e-14	6.2511e-14	9.8849e-14
11.9	2.23481e-13	1.25972e-12	2.34106e-12	3.0071e-14	5.0475e-14	6.7945e-14	9.8387e-14
12	2.62273e-13	1.42242e-12	2.591e-12	2.5569e-14	4.856e-14	6.5541e-14	9.6259e-14
12.1	3.09743e-13	1.60945e-12	2.91693e-12	2.7295e-14	5.4672e-14	6.8427e-14	9.6235e-14
12.2	3.58433e-13	1.79346e-12	3.36293e-12	2.8775e-14	5.7485e-14	6.6499e-14	9.6321e-14
12.3	4.28584e-13	1.99694e-12	3.68002e-12	2.9099e-14	5.3883e-14	6.9189e-14	9.7541e-14
12.4	5.1198e-13	2.22801e-12	4.18038e-12	2.8076e-14	5.4284e-14	6.8313e-14	1.0045e-13
12.5	6.12427e-13	2.47556e-12	4.64362e-12	2.6902e-14	5.7727e-14	7.3751e-14	1.0307e-13
12.6	7.40387e-13	2.81802e-12	4.49691e-12	2.9817e-14	5.7212e-14	7.2111e-14	1.0293e-13
12.7	9.32812e-13	3.16763e-12	5.4608e-12	2.5313e-14	5.8786e-14	7.4822e-14	1.0199e-13
12.8	1.15603e-12	3.5549e-12	6.59548e-12	3.4497e-14	5.6442e-14	7.3535e-14	1.0365e-13
12.9	1.42095e-12	4.00279e-12	7.75768e-12	2.7122e-14	6.2612e-14	8.082e-14	1.0279e-13
13	1.7405e-12	4.47479e-12	9.51084e-12	2.554e-14	5.7727e-14	7.7685e-14	1.0348e-13
13.1	2.14132e-12	4.40389e-12	1.0844e-11	3.1363e-14	6.9158e-14	7.6449e-14	1.0558e-13
13.2	2.62809e-12	5.56715e-12	1.31238e-11	3.1377e-14	6.9056e-14	7.9961e-14	1.0868e-13
13.3	3.22621e-12	6.71221e-12	1.50967e-11	2.6856e-14	6.2678e-14	7.9056e-14	1.0841e-13
13.4	4.00063e-12	7.87559e-12	1.72878e-11	3.1591e-14	6.3837e-14	8.2791e-14	1.1117e-13
13.5	3.76221e-12	9.17392e-12	2.00227e-11	2.6778e-14	6.645e-14	8.215e-14	1.1049e-13
13.6	5.72551e-12	1.08496e-11	2.30273e-11	3.1518e-14	7.2316e-14	8.3662e-14	1.1046e-13
13.7	7.96461e-12	1.24337e-11	2.78789e-11	3.5642e-14	6.8733e-14	8.4747e-14	1.106e-13
13.8	1.06034e-11	1.45754e-11	3.2607e-11	2.8522e-14	7.6009e-14	8.4952e-14	1.1255e-13
13.9	1.3835e-11	1.71921e-11	3.90722e-11	3.3607e-14	7.5719e-14	8.4676e-14	1.1191e-13
14	1.78433e-11	1.97703e-11	4.45162e-11	2.9938e-14	8.0956e-14	9.3978e-14	1.1167e-13
14.1	2.28292e-11	2.33893e-11	4.95577e-11	3.0854e-14	7.7252e-14	8.8802e-14	1.1202e-13
14.2	2.91657e-11	2.79492e-11	5.99054e-11	3.2636e-14	7.7992e-14	9.0238e-14	1.1161e-13
14.3	3.71797e-11	3.3311e-11	8.2804e-11	2.9779e-14	7.5362e-14	9.3016e-14	1.1397e-13
14.4	4.74594e-11	4.01385e-11	9.72288e-11	3.2403e-14	7.8045e-14	8.7813e-14	1.1434e-13
14.5	5.59827e-11	4.82184e-11	1.0952e-10	3.1029e-14	8.8315e-14	9.3738e-14	1.1724e-13
14.6	8.32552e-11	5.51963e-11	1.47345e-10	3.4806e-14	6.7628e-14	9.3825e-14	1.1981e-13
14.7	1.14801e-10	7.82627e-11	1.70734e-10	3.1518e-14	8.9582e-14	9.6851e-14	1.2175e-13
14.8	1.53826e-10	1.02689e-10	1.84839e-10	3.8631e-14	9.4162e-14	9.8169e-14	1.246e-13
14.9	2.01459e-10	1.31547e-10	2.16511e-10	3.717e-14	9.5345e-14	9.7911e-14	1.2636e-13
15	2.61614e-10	1.68994e-10	2.4376e-10	3.5501e-14	9.5299e-14	1.0216e-13	1.2944e-13
15.1	3.37864e-10	2.15624e-10	3.09934e-10	3.6141e-14	9.2411e-14	9.8622e-14	1.2872e-13
15.2	4.32386e-10	2.72326e-10	3.67542e-10	3.3854e-14	9.2649e-14	9.9232e-14	1.295e-13
15.3	5.36121e-10	3.44754e-10	3.9699e-10	3.5707e-14	1.0104e-13	1.0203e-13	1.2971e-13
15.4	7.13262e-10	4.42376e-10	4.66488e-10	3.651e-14	1.0043e-13	1.0658e-13	1.3168e-13
15.5	9.31814e-10	5.22417e-10	5.25088e-10	4.6687e-14	1.1112e-13	1.0648e-13	1.3513e-13
15.6	1.20306e-09	7.00845e-10	6.33987e-10	4.1393e-14	1.0154e-13	1.1298e-13	1.3818e-13
15.7	1.53971e-09	9.09131e-10	7.47488e-10	4.1058e-14	1.1307e-13	1.1822e-13	1.4185e-13
15.8	1.94822e-09	1.22875e-09	8.54477e-10	3.8881e-14	1.1579e-13	1.129e-13	1.4317e-13
15.9	2.44617e-09	1.57038e-09	9.99063e-10	3.875e-14	1.1472e-13	1.1061e-13	1.4301e-13
16	3.06409e-09	1.93312e-09	1.14462e-09	3.789e-14	1.09e-13	1.1427e-13	1.4566e-13
16.1	3.80511e-09	2.44358e-09	1.34665e-09	3.9297e-14	1.1255e-13	1.1982e-13	1.4741e-13
16.2	4.71698e-09	3.04058e-09	1.53605e-09	4.1011e-14	1.209e-13	1.1927e-13	1.4993e-13
16.3	5.57526e-09	3.82583e-09	1.77109e-09	3.7626e-14	1.2062e-13	1.2011e-13	1.5259e-13
16.4	6.9081e-09	4.7673e-09	2.03461e-09	4.5495e-14	1.2061e-13	1.2098e-13	1.5123e-13
16.5	8.54144e-09	5.64407e-09	2.30841e-09	4.2171e-14	1.2128e-13	1.232e-13	1.5046e-13
16.6	1.0443e-08	6.87866e-09	2.62633e-09	4.1827e-14	1.271e-13	1.2919e-13	1.5367e-13
16.7	1.26505e-08	8.43496e-09	3.11266e-09	4.1357e-14	1.3459e-13	1.2853e-13	1.5353e-13
16.8	1.5131e-08	1.02438e-08	3.53727e-09	3.7568e-14	1.3847e-13	1.3158e-13	1.5558e-13
16.9	1.80472e-08	1.22384e-08	4.04993e-09	4.618e-14	1.3079e-13	1.2701e-13	1.5815e-13
17	2.11914e-08	1.44648e-08	4.55264e-09	4.9076e-14	1.414e-13	1.3271e-13	1.6201e-13
17.1	2.49267e-08	1.70658e-08	4.95278e-09	3.9448e-14	1.3613e-13	1.3675e-13	1.6047e-13
17.2	2.91678e-08	1.98804e-08	5.66337e-09	5.1029e-14	1.5028e-13	1.3407e-13	1.6487e-13
17.3	3.39321e-08	2.29276e-08	6.5648e-09	4.3226e-14	1.3976e-13	1.3704e-13	1.6812e-13
17.4	3.93138e-08	2.63912e-08	7.42925e-09	3.8754e-14	1.4219e-13	1.4127e-13	1.6666e-13
17.5	4.54467e-08	3.07033e-08	8.35054e-09	4.1427e-14	1.4581e-13	1.4315e-13	1.6685e-13
17.6	5.10077e-08	3.51191e-08	9.29335e-09	4.8164e-14	1.5566e-13	1.4716e-13	1.6771e-13
17.7	5.86231e-08	4.02386e-08	1.03842e-08	4.4271e-14	1.5849e-13	1.4746e-13	1.6898e-13
17.8	6.73404e-08	4.58915e-08	1.15712e-08	4.7841e-14	1.5633e-13	1.4582e-13	1.7236e-13
17.9	7.70058e-08	5.04316e-08	1.27356e-08	4.689e-14	1.7318e-13	1.4492e-13	1.7502e-13
18	8.78407e-08	5.72251e-08	1.44653e-08	4.9324e-14	1.6785e-13	1.55e-13	1.7567e-13
18.1	9.9883e-08	6.48845e-08	1.61281e-08	5.1646e-14	1.6966e-13	1.5572e-13	1.804e-13
18.2	1.1338e-07	7.30284e-08	1.77662e-08	4.47e-14	1.7868e-13	1.5257e-13	1.8419e-13
18.3	1.28564e-07	8.28251e-08	1.99879e-08	5.3626e-14	1.7396e-13	1.5168e-13	1.8365e-13
18.4	1.45339e-07	9.23909e-08	2.15608e-08	4.8023e-14	1.7792e-13	1.62e-13	1.8621e-13
18.5	1.64458e-07	1.03151e-07	2.38024e-08	5.5221e-14	1.8266e-13	1.647e-13	1.8654e-13
18.6	1.8576e-07	1.14799e-07	2.62494e-08	4.8934e-14	1.9173e-13	1.6101e-13	1.886e-13
18.7	2.09612e-07	1.27421e-07	2.87261e-08	5.0641e-14	1.9283e-13	1.653e-13	1.9395e-13
18.8	2.36197e-07	1.40684e-07	3.15813e-08	5.3516e-14	2.0974e-13	1.6703e-13	1.9275e-13
18.9	2.66438e-07	1.5615e-07	3.4505e-08	5.757e-14	1.9807e-13	1.7405e-13	1.9753e-13
19	2.9996e-07	1.71737e-07	3.7728e-08	5.3931e-14	2.0483e-13	1.736e-13	1.9584e-13
19.1	3.37288e-07	1.89104e-07	4.05758e-08	5.9517e-14	2.0359e-13	1.7712e-13	1.9969e-13
19.2	3.79453e-07	2.08103e-07	4.4131e-08	5.0375e-14	2.1123e-13	1.8158e-13	2.0476e-13
19.3	4.25872e-07	2.26782e-07	4.76974e-08	5.4301e-14	2.1105e-13	1.9111e-13	2.0577e-13
19.4	4.77542e-07	2.49144e-07	5.13734e-08	6.2042e-14	2.1998e-13	1.8391e-13	2.1102e-13
19.5	5.28115e-07	2.71406e-07	5.59151e-08	6.317e-14	2.0819e-13	1.8768e-13	2.1212e-13
19.6	5.91023e-07	2.96765e-07	6.08005e-08	6.146e-14	2.303e-13	1.9407e-13	2.1847e-13
19.7	6.62171e-07	3.2126e-07	6.56504e-08	6.5367e-14	2.4323e-13	1.9779e-13	2.1663e-13
19.8	7.38771e-07	3.48876e-07	7.16101e-08	6.1431e-14	2.6024e-13	1.9649e-13	2.1556e-13
19.9	8.23176e-07	3.78079e-07	7.72018e-08	5.8594e-14	2.5425e-13	2.0556e-13	2.1418e-13
20	9.15548e-07	4.09441e-07	8.4182e-08	6.1283e-14	2.5945e-13	2.0238e-13	2.1985e-13
20.1	1.01573e-06	4.42023e-07	9.05579e-08	5.9063e-14	2.6196e-13	2.0074e-13	2.1966e-13
20.2	1.12439e-06	4.78249e-07	9.73638e-08	6.7311e-14	2.6801e-13	2.033e-13	2.2281e-13
20.3	1.23947e-06	5.11535e-07	1.05048e-07	6.1653e-14	2.7961e-13	2.0828e-13	2.2361e-13
20.4	1.36493e-06	5.52354e-07	1.13393e-07	6.5702e-14	2.6974e-13	2.0853e-13	2.2731e-13
20.5	1.49716e-06	5.97165e-07	1.21729e-07	6.8042e-14	2.8108e-13	2.1687e-13	2.2856e-13
20.6	1.63734e-06	6.4057e-07	1.30973e-07	7.1247e-14	2.9133e-13	2.1501e-13	2.2693e-13
20.7	1.78458e-06	6.84933e-07	1.39385e-07	7.5192e-14	2.8792e-13	2.1861e-13	2.3114e-13
20.8	1.93733e-06	7.37095e-07	1.50656e-07	7.0084e-14	3.0611e-13	2.1827e-13	2.3466e-13
20.9	2.09823e-06	7.95185e-07	1.62521e-07	8.5303e-14	2.9852e-13	2.2205e-13	2.3342e-13
21	2.26121e-06	8.50872e-07	1.72513e-07	7.5363e-14	2.8558e-13	2.2665e-13	2.4003e-13
21.1	2.42823e-06	9.0849e-07	1.84414e-07	7.809e-14	3.1484e-13	2.285e-13	2.4721e-13
21.2	2.60123e-06	9.73962e-07	1.96098e-07	7.9169e-14	3.1539e-13	2.303e-13	2.4567e-13
21.3	2.77182e-06	1.04247e-06	2.08849e-07	7.6071e-14	3.3133e-13	2.3164e-13	2.5241e-13
21.4	2.95005e-06	1.12051e-06	2.22511e-07	7.7836e-14	3.3281e-13	2.4584e-13	2.5596e-13
21.5	3.13234e-06	1.19735e-06	2.36547e-07	8.2772e-14	3.4906e-13	2.3707e-13	2.6313e-13
21.6	3.32255e-06	1.28158e-06	2.49154e-07	7.7988e-14	3.3967e-13	2.4249e-13	2.6754e-13
21.7	3.51368e-06	1.37082e-06	2.64629e-07	7.3692e-14	3.5851e-13	2.6301e-13	2.6659e-13
21.8	3.71308e-06	1.46115e-06	2.79629e-07	8.0658e-14	3.5841e-13	2.489e-13	2.6734e-13
21.9	3.91763e-06	1.56404e-06	2.97104e-07	8.1948e-14	3.7213e-13	2.6064e-13	2.6546e-13
22	4.12598e-06	1.67422e-06	3.14717e-07	7.969e-14	3.7924e-13	2.5564e-13	2.7005e-13
22.1	4.34592e-06	1.78067e-06	3.33937e-07	8.5228e-14	3.7626e-13	2.6224e-13	2.6752e-13
22.2	4.57097e-06	1.90683e-06	3.53981e-07	8.3793e-14	3.9274e-13	2.7944e-13	2.6953e-13
22.3	4.80188e-06	2.02753e-06	3.74487e-07	8.8038e-14	4.217e-13	2.7945e-13	2.7096e-13
22.4	5.01724e-06	2.16619e-06	3.96582e-07	8.9602e-14	4.1123e-13	2.803e-13	2.7367e-13
22.5	5.26454e-06	2.30548e-06	4.18586e-07	8.6572e-14	4.0545e-13	2.8711e-13	2.7159e-13
22.6	5.50853e-06	2.45549e-06	4.38385e-07	8.5389e-14	4.0346e-13	2.9388e-13	2.7232e-13
22.7	5.76304e-06	2.61312e-06	4.61672e-07	9.4653e-14	4.5605e-13	2.9293e-13	2.7134e-13
22.8	6.03406e-06	2.77106e-06	4.88253e-07	9.4741e-14	4.3622e-13	2.9529e-13	2.7583e-13
22.9	6.29327e-06	2.94384e-06	5.12752e-07	9.7482e-14	4.3636e-13	3.0669e-13	2.8241e-13
23	6.56475e-06	3.1266e-06	5.37518e-07	9.63e-14	4.5969e-13	3.037e-13	2.8948e-13
23.1	6.8485e-06	3.31562e-06	5.63443e-07	9.8829e-14	4.7746e-13	3.0378e-13	2.9549e-13
23.2	7.13554e-06	3.51752e-06	5.91766e-07	1.0446e-13	4.8126e-13	3.297e-13	2.958e-13
23.3	7.42677e-06	3.71351e-06	6.21075e-07	1.1028e-13	4.796e-13	3.1232e-13	3.0146e-13
23.4	7.72271e-06	3.9317e-06	6.51128e-07	1.0463e-13	4.9337e-13	3.1101e-13	3.0458e-13
23.5	8.02399e-06	4.14061e-06	6.82279e-07	1.0296e-13	4.9927e-13	3.2831e-13	3.0846e-13
23.6	8.33565e-06	4.38269e-06	7.16266e-07	1.0325e-13	4.8985e-13	3.3238e-13	3.1211e-13
23.7	8.65585e-06	4.62204e-06	7.50196e-07	1.0744e-13	4.827e-13	3.3991e-13	3.2111e-13
23.8	8.9817e-06	4.8706e-06	7.86312e-07	1.117e-13	5.3872e-13	3.5579e-13	3.2031e-13
23.9	9.30882e-06	5.11421e-06	8.19482e-07	1.0783e-13	5.4081e-13	3.513e-13	3.2859e-13
24	9.64398e-06	5.39264e-06	8.58754e-07	1.1146e-13	5.4771e-13	3.5813e-13	3.3233e-13
24.1	9.98403e-06	5.68e-06	8.9881e-07	1.1118e-13	5.7313e-13	4.2363e-13	3.3312e-13
24.2	1.03302e-05	5.96832e-06	9.3868e-07	1.1922e-13	5.7549e-13	3.6139e-13	3.3889e-13
24.3	1.06883e-05	6.28171e-06	9.79073e-07	1.2279e-13	5.9698e-13	3.6323e-13	3.4289e-13
24.4	1.10384e-05	6.59224e-06	1.02115e-06	1.2271e-13	6.026e-13	3.6965e-13	3.514e-13
24.5	1.14014e-05	6.91233e-06	1.06582e-06	1.2242e-13	6.2529e-13	3.7664e-13	3.4827e-13
24.6	1.1772e-05	7.2452e-06	1.11656e-06	1.2771e-13	6.427e-13	3.8025e-13	3.5338e-13
24.7	1.21479e-05	7.57227e-06	1.16833e-06	1.2429e-13	6.4855e-13	3.8138e-13	3.6098e-13
24.8	1.25308e-05	7.93673e-06	1.21915e-06	1.3834e-13	6.5017e-13	4.0327e-13	3.5986e-13
24.9	1.2923e-05	8.28945e-06	1.26744e-06	1.3728e-13	6.531e-13	4.0654e-13	3.5686e-13
25	1.33087e-05	8.67282e-06	1.31969e-06	1.4098e-13	7.0599e-13	4.1259e-13	3.5835e-13
25.1	1.37121e-05	9.06039e-06	1.38319e-06	1.4676e-13	7.18e-13	4.2196e-13	3.5557e-13
25.2	1.4114e-05	9.45502e-06	1.44412e-06	1.477e-13	7.4928e-13	4.1452e-13	3.6355e-13
25.3	1.45284e-05	9.87201e-06	1.50089e-06	1.4315e-13	7.2253e-13	4.18e-13	3.7208e-13
25.4	1.49364e-05	1.02795e-05	1.56485e-06	1.4947e-13	7.413e-13	4.2714e-13	3.7437e-13
25.5	1.53711e-05	1.07266e-05	1.63372e-06	1.5922e-13	7.2295e-13	4.3474e-13	3.7664e-13
25.6	1.58062e-05	1.11541e-05	1.70429e-06	1.4568e-13	8.2045e-13	4.4331e-13	3.862e-13
25.7	1.62334e-05	1.15979e-05	1.77545e-06	1.4989e-13	8.8566e-13	4.4132e-13	3.8524e-13
25.8	1.66719e-05	1.2052e-05	1.84433e-06	1.5853e-13	8.6564e-13	4.6184e-13	3.8278e-13
25.9	1.71113e-05	1.25266e-05	1.92246e-06	1.5495e-13	9.0025e-13	4.8013e-13	3.8547e-13
26	1.7571e-05	1.30283e-05	2.00042e-06	1.5374e-13	8.778e-13	4.8384e-13	3.9536e-13
26.1	1.801e-05	1.35261e-05	2.08125e-06	1.6525e-13	9.0124e-13	4.8059e-13	4.1935e-13
26.2	1.84734e-05	1.40218e-05	2.171e-06	1.7318e-13	9.5929e-13	4.9139e-13	4.568e-13
26.3	1.8937e-05	1.45305e-05	2.2617e-06	1.7006e-13	9.8368e-13	4.982e-13	5.1426e-13
26.4	1.93927e-05	1.50657e-05	2.34671e-06	1.8702e-13	9.5168e-13	5.0375e-13	4.6211e-13
26.5	1.9857e-05	1.56019e-05	2.45003e-06	1.7255e-13	9.3686e-13	5.0802e-13	4.9982e-13
26.6	2.03247e-05	1.61716e-05	2.54919e-06	1.731e-13	9.5438e-13	5.2585e-13	5.0987e-13
26.7	2.08079e-05	1.67368e-05	2.65813e-06	1.8367e-13	1.0268e-12	5.2738e-13	5.1114e-13
26.8	2.12762e-05	1.73257e-05	2.76744e-06	1.8539e-13	1.0694e-12	5.3523e-13	5.711e-13
26.9	2.17749e-05	1.79102e-05	2.87009e-06	1.8713e-13	1.0864e-12	5.2819e-13	5.0497e-13
27	2.22702e-05	1.85151e-05	2.9994e-06	1.9293e-13	1.1593e-12	5.2917e-13	4.6665e-13
27.1	2.27815e-05	1.91361e-05	3.11667e-06	1.936e-13	1.1854e-12	5.5292e-13	4.4786e-13
27.2	2.32677e-05	1.97701e-05	3.24756e-06	1.9858e-13	1.1564e-12	5.6216e-13	4.9006e-13
27.3	2.37725e-05	2.04151e-05	3.38012e-06	2.0273e-13	1.1597e-12	5.8003e-13	5.7601e-13
27.4	2.42784e-05	2.10554e-05	3.5176e-06	2.0346e-13	1.1776e-12	5.8541e-13	5.6325e-13
27.5	2.47985e-05	2.17244e-05	3.65694e-06	2.1384e-13	1.1558e-12	5.8088e-13	5.3879e-13
27.6	2.53218e-05	2.24081e-05	3.80031e-06	2.2607e-13	1.2573e-12	5.9812e-13	4.852e-13
27.7	2.58471e-05	2.30873e-05	3.95767e-06	2.136e-13	1.3273e-12	6.1333e-13	5.6398e-13
27.8	2.63818e-05	2.38019e-05	4.12381e-06	2.1666e-13	1.2998e-12	6.1951e-13	5.3265e-13
27.9	2.69346e-05	2.45204e-05	4.28454e-06	2.126e-13	1.3558e-12	6.276e-13	5.4442e-13
28	2.74557e-05	2.52677e-05	4.4514e-06	2.1854e-13	1.3334e-12	6.126e-13	4.565e-13
28.1	2.79972e-05	2.59881e-05	4.61909e-06	2.3121e-13	1.4275e-12	6.3796e-13	5.104e-13
28.2	2.8547e-05	2.67773e-05	4.79947e-06	2.36e-13	1.4891e-12	6.4188e-13	5.3513e-13
28.3	2.91028e-05	2.74998e-05	4.98635e-06	2.2879e-13	1.4952e-12	6.4669e-13	5.3521e-13
28.4	2.965e-05	2.82916e-05	5.16132e-06	2.3922e-13	1.561e-12	6.8119e-13	5.7646e-13
28.5	3.01978e-05	2.90862e-05	5.36474e-06	2.4341e-13	1.6438e-12	6.6566e-13	5.0228e-13
28.6	3.07486e-05	2.98885e-05	5.5688e-06	2.5779e-13	1.6291e-12	6.8512e-13	5.3377e-13
28.7	3.12979e-05	3.07326e-05	5.77386e-06	2.5805e-13	1.5298e-12	6.9792e-13	5.54e-13
28.8	3.18732e-05	3.15616e-05	5.97209e-06	2.7395e-13	1.6718e-12	6.9443e-13	5.6391e-13
28.9	3.2439e-05	3.23975e-05	6.19856e-06	2.7896e-13	1.6557e-12	7.1685e-13	5.4995e-13
29	3.30024e-05	3.32636e-05	6.4423e-06	2.7734e-13	1.738e-12	7.1938e-13	4.9792e-13
29.1	3.35748e-05	3.41409e-05	6.66946e-06	2.9041e-13	1.7967e-12	7.434e-13	7.1559e-13
29.2	3.41076e-05	3.50424e-05	6.90225e-06	2.8566e-13	1.8107e-12	7.4666e-13	5.3363e-13
29.3	3.46942e-05	3.59333e-05	7.15186e-06	2.9651e-13	1.8566e-12	7.6532e-13	6.2058e-13
29.4	3.53105e-05	3.68588e-05	7.42386e-06	2.8837e-13	1.8491e-12	7.7926e-13	5.8031e-13
29.5	3.59082e-05	3.77619e-05	7.65981e-06	2.8292e-13	1.8216e-12	7.8441e-13	6.185e-13
29.6	3.65166e-05	3.87019e-05	7.93416e-06	3.0548e-13	1.9506e-12	7.9064e-13	6.403e-13
29.7	3.71201e-05	3.96626e-05	8.21905e-06	2.9886e-13	1.9954e-12	8.2293e-13	6.8207e-13
29.8	3.77459e-05	4.0645e-05	8.48547e-06	3.0802e-13	2.0496e-12	8.3853e-13	5.9777e-13
29.9	3.83539e-05	4.16227e-05	8.78203e-06	3.2712e-13	2.101e-12	8.368e-13	6.3093e-13
30	3.89208e-05	4.25966e-05	9.11465e-06	3.5826e-13	2.1728e-12	8.6088e-13	6.6991e-13
30.1	3.94946e-05	4.36403e-05	9.40385e-06	3.8186e-13	2.0893e-12	8.4587e-13	6.1701e-13
30.2	4.01334e-05	4.46506e-05	9.72011e-06	3.7092e-13	2.1654e-12	8.7222e-13	6.0926e-13
30.3	4.072e-05	4.56947e-05	1.00337e-05	4.007e-13	2.2074e-12	8.9593e-13	6.4306e-13
30.4	4.13601e-05	4.66877e-05	1.03544e-05	3.7049e-13	2.3479e-12	8.8482e-13	7.5526e-13
30.5	4.19941e-05	4.78026e-05	1.06901e-05	3.6035e-13	2.3216e-12	9.3103e-13	6.9936e-13
30.6	4.26263e-05	4.89013e-05	1.10445e-05	3.7215e-13	2.4264e-12	9.3335e-13	9.3211e-13
30.7	4.32759e-05	4.99537e-05	1.13893e-05	3.6474e-13	2.5119e-12	9.3628e-13	7.3122e-13
30.8	4.39048e-05	5.10119e-05	1.17478e-05	3.7352e-13	2.485e-12	9.3251e-13	7.858e-13
30.9	4.44855e-05	5.21076e-05	1.21225e-05	3.6665e-13	2.5838e-12	9.5648e-13	9.3344e-13
31	4.51651e-05	5.32745e-05	1.25067e-05	3.8437e-13	2.6551e-12	9.9142e-13	7.009e-13
31.1	4.5844e-05	5.44215e-05	1.2884e-05	4.0149e-13	2.6546e-12	9.8643e-13	7.5514e-13
31.2	4.64845e-05	5.55636e-05	1.32621e-05	4.1465e-13	2.7152e-12	1.0111e-12	8.155e-13
31.3	4.71009e-05	5.67417e-05	1.36848e-05	4.4457e-13	2.7054e-12	1.015e-12	7.9753e-13
31.4	4.77158e-05	5.79212e-05	1.41137e-05	4.1667e-13	3.1606e-12	1.0307e-12	8.2299e-13
31.5	4.83564e-05	5.91496e-05	1.44939e-05	4.2507e-13	2.9493e-12	1.0714e-12	8.2257e-13
31.6	4.89911e-05	6.03596e-05	1.49418e-05	4.7517e-13	3.191e-12	1.0624e-12	9.0806e-13
31.7	4.96555e-05	6.15758e-05	1.53496e-05	4.5042e-13	3.1313e-12	1.0815e-12	8.6247e-13
31.8	5.03007e-05	6.28035e-05	1.58177e-05	4.6136e-13	3.1649e-12	1.0879e-12	8.0287e-13
31.9	5.09001e-05	6.4103e-05	1.62597e-05	4.9138e-13	3.1544e-12	1.1158e-12	9.1819e-13
32	5.16012e-05	6.53944e-05	1.66998e-05	4.5581e-13	3.2969e-12	1.1154e-12	8.6599e-13
32.1	5.23285e-05	6.66816e-05	1.71845e-05	4.5964e-13	3.3891e-12	1.147e-12	8.4541e-13
32.2	5.29912e-05	6.79663e-05	1.76739e-05	4.5558e-13	3.474e-12	1.1506e-12	8.6274e-13
32.3	5.36459e-05	6.92884e-05	1.81712e-05	4.9906e-13	3.3046e-12	1.1775e-12	8.4721e-13
32.4	5.43725e-05	7.06189e-05	1.86969e-05	4.9422e-13	3.4869e-12	1.1889e-12	8.4738e-13
32.5	5.50849e-05	7.1965e-05	1.91984e-05	5.0724e-13	3.6185e-12	1.1884e-12	9.2396e-13
32.6	5.57444e-05	7.32573e-05	1.97083e-05	5.2638e-13	3.6937e-12	1.2476e-12	8.843e-13
32.7	5.63281e-05	7.46513e-05	2.02344e-05	5.0092e-13	3.6859e-12	1.2904e-12	9.8616e-13
32.8	5.7026e-05	7.60437e-05	2.07614e-05	5.2708e-13	3.6861e-12	1.2868e-12	9.3449e-13
32.9	5.77191e-05	7.74525e-05	2.12568e-05	5.4542e-13	3.8609e-12	1.2777e-12	9.3562e-13
33	5.84941e-05	7.89449e-05	2.18291e-05	5.4684e-13	3.8927e-12	1.3154e-12	9.9241e-13
33.1	5.92286e-05	8.04669e-05	2.24312e-05	5.3973e-13	4.0539e-12	1.3244e-12	8.6732e-13
33.2	5.99368e-05	8.19426e-05	2.29927e-05	5.8126e-13	4.0542e-12	1.3265e-12	1.0165e-12
33.3	6.06773e-05	8.34306e-05	2.35716e-05	5.9214e-13	4.1854e-12	1.3472e-12	9.5455e-13
33.4	6.14495e-05	8.4961e-05	2.41533e-05	5.9551e-13	4.1829e-12	1.4013e-12	9.6686e-13
33.5	6.21951e-05	8.64262e-05	2.47356e-05	6.235e-13	4.2124e-12	1.4203e-12	9.2913e-13
33.6	6.29802e-05	8.79225e-05	2.54087e-05	6.1419e-13	4.331e-12	1.4566e-12	1.6775e-12
33.7	6.36551e-05	8.94682e-05	2.59715e-05	6.5777e-13	4.3371e-12	1.494e-12	1.2122e-12
33.8	6.43085e-05	9.10543e-05	2.66042e-05	6.4207e-13	4.4574e-12	1.5144e-12	1.1193e-12
33.9	6.50595e-05	9.26603e-05	2.72885e-05	6.714e-13	4.4731e-12	1.5144e-12	1.1517e-12
34	6.58078e-05	9.42414e-05	2.78469e-05	7.0182e-13	4.6491e-12	1.5335e-12	1.2575e-12
34.1	6.65586e-05	9.58558e-05	2.85524e-05	6.7887e-13	4.7598e-12	1.5513e-12	1.2383e-12
34.2	6.73031e-05	9.75026e-05	2.92873e-05	6.5994e-13	4.6153e-12	1.6091e-12	1.2255e-12
34.3	6.82345e-05	9.91498e-05	2.99915e-05	6.9519e-13	4.7864e-12	1.5877e-12	1.2748e-12
34.4	6.89408e-05	0.000100919	3.06867e-05	7.017e-13	4.901e-12	1.6169e-12	1.2837e-12
34.5	6.97424e-05	0.00010254	3.13761e-05	7.5275e-13	5.2082e-12	1.6554e-12	1.2801e-12
34.6	7.05408e-05	0.000104221	3.21234e-05	7.7413e-13	5.075e-12	1.686e-12	1.2873e-12
34.7	7.13055e-05	0.000106037	3.28548e-05	7.4993e-13	5.2058e-12	1.6906e-12	1.3063e-12
34.8	7.22064e-05	0.000107799	3.35858e-05	7.8428e-13	4.8766e-12	1.732e-12	1.3249e-12
34.9	7.29592e-05	0.000109597	3.43614e-05	7.8175e-13	5.4122e-12	1.73e-12	1.3952e-12
35	7.37288e-05	0.000111388	3.50832e-05	7.6577e-13	5.2353e-12	1.7827e-12	1.3038e-12
35.1	7.45145e-05	0.000113107	3.58982e-05	8.5241e-13	5.5922e-12	1.8286e-12	1.3738e-12
35.2	7.52974e-05	0.000114959	3.6728e-05	8.6902e-13	5.6892e-12	1.8527e-12	1.3073e-12
35.3	7.6095e-05	0.000116749	3.75327e-05	8.7301e-13	5.7771e-12	1.8441e-12	1.3547e-12
35.4	7.68548e-05	0.000118689	3.83341e-05	9.1354e-13	5.9946e-12	1.8835e-12	1.4306e-12
35.5	7.76866e-05	0.000120576	3.91452e-05	8.9262e-13	6.1034e-12	1.9284e-12	1.4782e-12
35.6	7.85093e-05	0.000122393	3.99453e-05	8.9116e-13	5.92e-12	1.9476e-12	1.4278e-12
35.7	7.9267e-05	0.000124282	4.08007e-05	8.8223e-13	6.1236e-12	2.0135e-12	1.4757e-12
35.8	8.01197e-05	0.000126158	4.16483e-05	9.3612e-13	6.2948e-12	2.0486e-12	1.5085e-12
35.9	8.07478e-05	0.000128147	4.25149e-05	9.4478e-13	6.3087e-12	2.0455e-12	1.4379e-12
36	8.1715e-05	0.000130141	4.33606e-05	1.086e-12	6.4388e-12	2.1239e-12	1.5408e-12
36.1	8.27249e-05	0.000132052	4.41881e-05	1.116e-12	6.648e-12	2.1348e-12	1.5009e-12
36.2	8.35131e-05	0.000134259	4.51657e-05	1.0037e-12	6.4305e-12	2.1584e-12	1.6417e-12
36.3	8.43534e-05	0.000136238	4.60646e-05	1.0487e-12	6.3192e-12	2.1773e-12	1.7533e-12
36.4	8.51412e-05	0.000138167	4.69755e-05	1.0611e-12	6.7963e-12	2.2192e-12	1.5618e-12
36.5	8.60316e-05	0.000140307	4.79265e-05	1.0654e-12	7.0897e-12	2.2296e-12	1.3186e-12
36.6	8.69328e-05	0.000142294	4.88948e-05	1.1415e-12	7.0912e-12	2.2864e-12	1.4438e-12
36.7	8.777e-05	0.000144435	4.97795e-05	1.0608e-12	7.1845e-12	2.3474e-12	1.649e-12
36.8	8.8693e-05	0.000146715	5.06742e-05	1.124e-12	7.2335e-12	2.392e-12	2.0579e-12
36.9	8.95583e-05	0.000148735	5.1637e-05	1.0789e-12	7.4094e-12	2.3619e-12	1.4326e-12
37	9.04549e-05	0.000150952	5.26985e-05	1.1231e-12	7.2384e-12	2.4088e-12	1.8146e-12
37.1	9.12971e-05	0.000153173	5.368e-05	1.183e-12	7.4828e-12	2.4424e-12	1.7434e-12
37.2	9.2115e-05	0.000155273	5.47571e-05	1.1782e-12	7.7572e-12	2.4661e-12	1.8224e-12
37.3	9.30323e-05	0.000157494	5.57835e-05	1.1623e-12	8.159e-12	2.5346e-12	1.7639e-12
37.4	9.38488e-05	0.000159775	5.68496e-05	1.236e-12	8.0662e-12	2.5841e-12	1.8432e-12
37.5	9.47851e-05	0.00016205	5.78364e-05	1.23e-12	8.2537e-12	2.6865e-12	1.8156e-12
37.6	9.56758e-05	0.000164046	5.9014e-05	1.3565e-12	8.3012e-12	2.7555e-12	1.5454e-12
37.7	9.66312e-05	0.00016649	6.0036e-05	1.2061e-12	8.351e-12	2.7679e-12	2.9118e-12
37.8	9.76286e-05	0.000168759	6.11462e-05	1.3315e-12	8.6193e-12	2.7795e-12	2.8397e-12
37.9	9.8474e-05	0.000171259	6.21293e-05	1.3369e-12	8.4467e-12	2.8803e-12	2.6544e-12
38	9.93713e-05	0.000173621	6.33375e-05	1.3244e-12	8.2436e-12	2.909e-12	2.1154e-12
38.1	0.000100257	0.000176107	6.44373e-05	1.4414e-12	8.6901e-12	2.9533e-12	1.6492e-12
38.2	0.000101184	0.000178437	6.56169e-05	1.4686e-12	8.8322e-12	3.0071e-12	1.3953e-12
38.3	0.000102078	0.00018101	6.68281e-05	1.406e-12	8.7078e-12	3.0892e-12	1.5066e-12
38.4	0.000102984	0.00018335	6.80318e-05	1.5705e-12	9.1932e-12	3.1128e-12	1.3645e-12
38.5	0.000104011	0.000185916	6.92352e-05	1.4733e-12	9.6046e-12	3.1706e-12	2.3135e-12
38.6	0.000105015	0.000188537	7.03223e-05	1.5246e-12	9.3851e-12	3.1748e-12	2.7471e-12
38.7	0.000105999	0.000190877	7.1482e-05	1.6377e-12	9.9408e-12	3.2974e-12	1.7422e-12
38.8	0.000106887	0.00019361	7.2698e-05	1.6059e-12	9.902e-12	3.2496e-12	2.0252e-12
38.9	0.000107785	0.000196655	7.39093e-05	1.6421e-12	1.0331e-11	3.3653e-12	2.2413e-12
39	0.000108788	0.00019895	7.51471e-05	1.6389e-12	1.0156e-11	3.4046e-12	2.1188e-12
39.1	0.000109732	0.000201548	7.63596e-05	1.7232e-12	1.0305e-11	3.4788e-12	2.2524e-12
39.2	0.000110772	0.000204424	7.75719e-05	1.7047e-12	1.0369e-11	3.464e-12	2.3986e-12
39.3	0.000111721	0.000206941	7.88169e-05	1.8066e-12	1.05e-11	3.5889e-12	2.4363e-12
39.4	0.000112606	0.000209706	8.01557e-05	1.7795e-12	1.40889e-11	3.6113e-12	3.1478e-12
39.5	0.00011353	0.000212718	8.13631e-05	1.7077e-12	1.41113e-11	3.7741e-12	2.3688e-12
39.6	0.000114492	0.00021547	8.28544e-05	1.8313e-12	1.42741e-11	3.7741e-12	2.3977e-12
39.7	0.000115527	0.000218279	8.40275e-05	1.8499e-12	1.42741e-11	3.8181e-12	2.6627e-12
39.8	0.000116612	0.000221303	8.53511e-05	1.9112e-12	1.43181e-11	4.0179e-12	2.5428e-12
39.9	0.000117594	0.000224101	8.67367e-05	1.9682e-12	1.45179e-11	3.919e-12	2.4425e-12
40	0.000118607	0.000226916	8.78973e-05	1.9868e-12	1.4419e-11	4.0353e-12	2.4821e-12
40.1	0.000119632	0.000229708	8.91963e-05	2.0946e-12	1.45353e-11	4.1081e-12	2.5766e-12
40.2	0.00012062	0.000232783	9.0561e-05	2.0782e-12	1.46081e-11	4.125e-12	2.6851e-12
40.3	0.000121698	0.000235444	9.19647e-05	2.1212e-12	1.4625e-11	4.2471e-12	2.6671e-12
40.4	0.000122645	0.000238524	9.33637e-05	2.078e-12	1.47471e-11	4.271e-12	2.7898e-12
40.5	0.000123702	0.000241078	9.49712e-05	2.1394e-12	1.4771e-11	4.2875e-12	2.7636e-12
40.6	0.00012473	0.000245002	9.62851e-05	2.257e-12	1.47875e-11	4.4536e-12	2.7516e-12
40.7	0.00012583	0.000248149	9.75943e-05	2.211e-12	1.49536e-11	4.4915e-12	2.7587e-12
40.8	0.000126703	0.000250861	9.90806e-05	2.3362e-12	1.49915e-11	4.5935e-12	2.7382e-12
40.9	0.000127871	0.000254207	0.000100585	2.2572e-12	1.50935e-11	4.6224e-12	2.8323e-12
41	0.000128719	0.00025707	0.000102089	2.3928e-12	1.51224e-11	4.7179e-12	2.9679e-12
41.1	0.000129829	0.000259774	0.000103739	2.4239e-12	1.52179e-11	4.869e-12	3.0046e-12
41.2	0.000130955	0.00026292	0.000105304	2.4735e-12	1.5369e-11	4.8009e-12	3.0215e-12
41.3	0.000132044	0.000265931	0.000106868	2.4251e-12	1.53009e-11	5.0313e-12	3.1297e-12
41.4	0.000133153	0.000269413	0.000108012	2.4467e-12	1.55313e-11	5.1835e-12	3.2552e-12
41.5	0.000134285	0.000273137	0.000109612	2.4724e-12	1.56835e-11	5.2374e-12	3.2335e-12
41.6	0.000135411	0.000276246	0.000111344	2.6577e-12	1.57374e-11	5.1834e-12	3.3037e-12
41.7	0.000136458	0.000279501	0.000112857	2.6491e-12	1.56834e-11	5.4161e-12	3.3138e-12
41.8	0.000137409	0.000283134	0.000114456	2.7227e-12	1.59161e-11	5.5635e-12	3.4219e-12
41.9	0.000138367	0.000286099	0.000116011	2.7676e-12	1.60635e-11	5.6586e-12	3.4172e-12
42	0.000139582	0.000289644	0.000117602	2.831e-12	1.61586e-11	5.6585e-12	3.4934e-12
42.1	0.000140671	0.000293294	0.000119457	2.9377e-12	1.61585e-11	5.8051e-12	3.5758e-12
42.2	0.000141819	0.000297167	0.000121178	2.8241e-12	1.63051e-11	5.9147e-12	3.5904e-12
42.3	0.000142888	0.0003003	0.000122905	2.9425e-12	1.64147e-11	6.068e-12	3.6165e-12
42.4	0.000144021	0.000303487	0.000124496	2.8809e-12	1.6568e-11	6.1376e-12	3.5984e-12
42.5	0.000145111	0.000306687	0.000126115	3.0244e-12	1.66376e-11	6.2321e-12	3.6196e-12
42.6	0.000146369	0.000310996	0.000127717	3.0592e-12	1.67321e-11	6.2415e-12	3.6992e-12
42.7	0.000147392	0.000314395	0.000129609	3.1631e-12	1.67415e-11	6.3855e-12	3.7345e-12
42.8	0.000148615	0.000317455	0.000131638	3.1355e-12	1.68855e-11	6.3217e-12	3.9171e-12
42.9	0.000149889	0.000320592	0.000132951	3.1199e-12	1.68217e-11	6.4622e-12	3.9211e-12
43	0.000150982	0.000324547	0.000134787	3.3177e-12	1.69622e-11	6.5717e-12	3.9277e-12
43.1	0.000152182	0.000327624	0.000136782	3.4783e-12	1.70717e-11	6.5772e-12	3.9012e-12
43.2	0.000153312	0.000331189	0.000138663	3.4828e-12	2.12667e-11	6.7627e-12	4.0883e-12
43.3	0.000154595	0.000335792	0.000140387	3.3575e-12	2.13339e-11	6.8485e-12	4.0688e-12
43.4	0.000155772	0.000339985	0.00014193	3.5395e-12	2.18223e-11	7.0512e-12	4.2559e-12
43.5	0.000157055	0.000343053	0.00014396	3.4218e-12	2.18223e-11	7.1376e-12	4.3166e-12
43.6	0.000158218	0.000347631	0.000145892	3.6194e-12	2.19543e-11	7.2545e-12	4.5249e-12
43.7	0.000159536	0.000351524	0.000148002	3.7593e-12	2.25537e-11	7.3146e-12	4.6671e-12
43.8	0.000160471	0.000356059	0.000149822	3.6977e-12	2.2257e-11	7.5187e-12	4.6657e-12
43.9	0.000161824	0.000359948	0.000151801	3.6957e-12	2.26059e-11	7.7904e-12	4.7775e-12
44	0.000163069	0.000363099	0.00015374	3.8022e-12	2.28243e-11	7.7142e-12	4.9446e-12
44.1	0.000164134	0.000366496	0.000156054	3.9561e-12	2.2875e-11	7.8231e-12	4.9415e-12
44.2	0.000165323	0.000371596	0.000157984	4.1043e-12	2.32413e-11	8.0003e-12	5.1751e-12
44.3	0.00016649	0.000375912	0.000159966	3.9492e-12	2.3313e-11	8.2176e-12	5.3841e-12
44.4	0.000167837	0.000380426	0.000161993	4.0872e-12	2.33625e-11	8.2765e-12	5.4564e-12
44.5	0.000168798	0.000384417	0.000164329	4.1545e-12	2.38608e-11	8.3876e-12	5.4464e-12
44.6	0.000170183	0.000388638	0.000166482	4.1741e-12	2.39745e-11	8.5808e-12	5.6885e-12
44.7	0.0001715	0.000393543	0.000168784	4.3557e-12	2.42805e-11	8.6065e-12	5.7672e-12
44.8	0.00017261	0.000396756	0.000170964	4.3624e-12	2.43672e-11	8.7758e-12	6.0496e-12
44.9	0.000173938	0.000401811	0.000173158	4.3988e-12	2.46537e-11	8.9273e-12	6.192e-12
45	0.000175205	0.000406202	0.000175486	4.3718e-12	2.5107e-11	9.096e-12	6.1917e-12
45.1	0.000176326	0.000410775	0.000177641	4.5741e-12	2.49027e-11	9.2144e-12	6.3329e-12
45.2	0.000177667	0.000414929	0.000179953	4.6976e-12	2.55939e-11	9.5812e-12	6.4497e-12
45.3	0.000178976	0.000419984	0.000182371	4.9328e-12	2.60505e-11	9.629e-12	6.5518e-12
45.4	0.000180335	0.000423335	0.000184795	4.9384e-12	2.62122e-11	9.8365e-12	6.8326e-12
45.5	0.000181628	0.000428677	0.000186877	4.8981e-12	2.60502e-11	1.0088e-11	6.789e-12
45.6	0.00018288	0.000433329	0.000188811	4.9225e-12	2.67483e-11	1.0142e-11	6.9121e-12
45.7	0.00018438	0.000437047	0.000191725	5.2532e-12	2.71905e-11	1.0017e-11	7.1371e-12
45.8	0.000185484	0.000443336	0.000194742	5.2879e-12	2.74758e-11	1.40889e-11	7.4333e-12
45.9	0.000186921	0.00044645	0.00019657	5.1255e-12	2.74755e-11	1.41113e-11	7.37e-12
46	0.000188241	0.000452208	0.000198785	5.4211e-12	2.79153e-11	1.42741e-11	7.6644e-12
46.1	0.000189382	0.000456746	0.000201006	5.6015e-12	2.82441e-11	1.42741e-11	7.8144e-12
46.2	0.0001907	0.000461641	0.000204043	5.6877e-12	2.8704e-11	1.43181e-11	7.749e-12
46.3	0.000192248	0.000465793	0.000206945	5.5244e-12	2.89128e-11	1.45179e-11	7.8904e-12
46.4	0.000193405	0.000471173	0.000209813	5.6451e-12	2.91963e-11	1.4419e-11	8.2807e-12
46.5	0.000194751	0.00047591	0.000212648	5.6611e-12	2.92245e-11	1.45353e-11	8.2881e-12
46.6	0.000196117	0.000480544	0.000215262	5.9999e-12	2.96565e-11	1.46081e-11	8.4595e-12
46.7	0.000197694	0.000486916	0.000218034	5.8594e-12	2.94651e-11	1.4625e-11	8.5284e-12
46.8	0.000199217	0.000491854	0.000220926	6.0237e-12	2.98866e-11	1.47471e-11	8.5638e-12
46.9	0.00020055	0.000497778	0.000223343	6.2649e-12	3.02151e-11	1.4771e-11	8.7846e-12
47	0.000201912	0.000503098	0.0002265	6.635e-12	3.20334e-11	1.47875e-11	9.1558e-12
47.1	0.000203225	0.000506338	0.000228734	6.5147e-12	3.21678e-11	1.49536e-11	9.183e-12
47.2	0.000204526	0.000511529	0.000231851	6.7551e-12	3.31446e-11	1.49915e-11	9.5007e-12
47.3	0.000206001	0.000516698	0.000234643	6.473e-12	3.31446e-11	1.50935e-11	9.9195e-12
47.4	0.000207297	0.000522975	0.000237655	6.8927e-12	3.34086e-11	1.51224e-11	9.9548e-12
47.5	0.000208704	0.000529568	0.000240785	7.0803e-12	3.46074e-11	1.52179e-11	9.8673e-12
47.6	0.000210045	0.00053296	0.000244003	7.0885e-12	3.4014e-11	1.5369e-11	1.0169e-11
47.7	0.000211528	0.000539276	0.000247049	7.0505e-12	3.47118e-11	1.53009e-11	1.0301e-11
47.8	0.000213153	0.000542975	0.0002498	7.1239e-12	3.51486e-11	1.55313e-11	1.0205e-11
47.9	0.000214569	0.000548566	0.000252969	7.2565e-12	3.525e-11	1.56835e-11	1.0556e-11
48	0.000216053	0.000553897	0.000255856	7.2893e-12	3.59826e-11	1.57374e-11	1.0994e-11
48.1	0.000217549	0.000560006	0.000259417	7.5426e-12	3.6126e-11	1.56834e-11	1.1467e-11
48.2	0.000218985	0.000563955	0.000262422	7.6366e-12	3.6225e-11	1.59161e-11	1.1542e-11
48.3	0.00022079	0.000569492	0.000265296	7.7753e-12	3.72216e-11	1.60635e-11	1.1904e-11
48.4	0.000222281	0.000576691	0.000268398	7.9568e-12	3.7449e-11	1.61586e-11	1.1849e-11
48.5	0.000223758	0.000581387	0.000270909	8.0005e-12	3.8061e-11	1.61585e-11	1.2379e-11
48.6	0.000224971	0.000585615	0.000274674	8.2044e-12	3.82344e-11	1.63051e-11	1.26e-11
48.7	0.000226636	0.000590269	0.000278039	8.498e-12	3.88074e-11	1.64147e-11	1.3171e-11
48.8	0.000227934	0.000599632	0.000281125	8.6133e-12	3.9714e-11	1.6568e-11	1.3413e-11
48.9	0.000229448	0.0006052	0.000284143	8.5e-12	3.93054e-11	1.66376e-11	1.3419e-11
49	0.000230942	0.000611609	0.00028696	8.5182e-12	4.06878e-11	1.67321e-11	1.3389e-11
49.1	0.000232649	0.000617491	0.000290947	8.7935e-12	4.1601e-11	1.67415e-11	1.3858e-11
49.2	0.000234237	0.000623014	0.000294571	9.1342e-12	4.19244e-11	1.68855e-11	1.4371e-11
49.3	0.000235671	0.000630982	0.000298091	9.1311e-12	4.16004e-11	1.68217e-11	1.4383e-11
49.4	0.000237117	0.000638719	0.000301101	9.2269e-12	4.29966e-11	1.69622e-11	1.5055e-11
49.5	0.000238875	0.000642685	0.000304288	9.7988e-12	4.3881e-11	1.70717e-11	1.5239e-11
49.6	0.000240194	0.000648623	0.000309196	9.8602e-12	4.44516e-11	2.12667e-11	1.578e-11
49.7	0.000241652	0.000656554	0.00031193	9.5057e-12	4.4451e-11	2.13339e-11	1.6194e-11
49.8	0.000243622	0.000665296	0.000315703	9.7892e-12	4.53306e-11	2.18223e-11	1.6918e-11
49.9	0.000245542	0.000667274	0.000319169	1.0014e-11	4.53306e-11	2.18223e-11	1.7537e-11
50	0.000247258	0.000672317	0.000323044	1.0014e-11	4.53306e-11	2.19543e-11	3.8217e-11

[truncated: 5 more sheets: Suppl. Fig. S5, Suppl. Fig. S6, Suppl. Fig. S7, Suppl. Fig. S13, Suppl. Fig. S14]
